# Supplementary material for: Genetic dissection of crown rust resistance in oat and the identification of key adult plant resistance genes
Source: Plant Genome. 2025 Jun 13;18(2):e70059. doi: 10.1002/tpg2.70059 (PMC12163869; doi:10.1002/tpg2.70059)
Supplement: Supplementary file 1 — Table S1 The 1526 putative candidate genes identified in the MQTLs regions. [file TPG2-18-e70059-s001.xlsx]

## Sheet: Cover
				Supplementary Tables
Genetic dissection of crown rust resistance in oat and the identification of key adult plant resistance genes
Nikwan Shariatipour1*, Mahboobeh Yazdani1, Anders Carlsson1, Therése Bengtsson1, Shahryar F. Kianian2,3, Marja Jalli4, Mahbubjon Rahmatov1*, the PPP RobOat Consortium 1 Department of Plant Breeding, Swedish University of Agricultural Sciences, Alnarp, Sweden 2 Department of Plant Pathology, University of Minnesota, St. Paul, MN 55108, USA 3 USDA-ARS Cereal Disease Laboratory, St. Paul, MN 55108, …

## Sheet: Table S1
Table S1 The 1526 putative candidate genes identified in the MQTLs regions.
MQTL	Gene stable ID	Gene start (bp)	Gene end (bp)	Gene % GC content	Gene type	Chromosome/scaffold name
MQTL(Pc)LG1.1	AVESA.00001b.r3.1Dg0003696	483336585	483339208	45.69	protein_coding	1D
MQTL(Pc)LG1.1	AVESA.00001b.r3.1Dg0003699	483680581	483687837	42.08	protein_coding	1D
MQTL(Pc)LG1.1	AVESA.00001b.r3.1Dg0003705	484117024	484118821	56.28	protein_coding	1D
MQTL(Pc)LG1.1	AVESA.00001b.r3.1Dg0003708	484131344	484135814	39.12	protein_coding	1D
MQTL(Pc)LG1.1	AVESA.00001b.r3.1Dg0003692	483257543	483263278	46.15	protein_coding	1D
MQTL(Pc)LG1.1	AVESA.00001b.r3.1Dg0003693	483262429	483266553	48.53	protein_coding	1D
MQTL(Pc)LG1.1	AVESA.00001b.r3.1Dg0003689	483209382	483212373	50.13	protein_coding	1D
MQTL(Pc)LG1.1	AVESA.00001b.r3.1Dg0003694	483267234	483277568	48.22	protein_coding	1D
MQTL(Pc)LG1.1	AVESA.00001b.r3.1Dg0003695	483327791	483336553	44.56	protein_coding	1D
MQTL(Pc)LG1.1	AVESA.00001b.r3.1Dg0003697	483428523	483432980	41.59	protein_coding	1D
MQTL(Pc)LG1.1	AVESA.00001b.r3.1Dg0003706	484119020	484121650	48.04	protein_coding	1D
MQTL(Pc)LG1.1	AVESA.00001b.r3.1Dg0003704	484113688	484117119	50.58	protein_coding	1D
MQTL(Pc)LG1.1	AVESA.00001b.r3.1Dg0003691	483256818	483261931	46.54	protein_coding	1D
MQTL(Pc)LG1.1	AVESA.00001b.r3.1Dg0003701	483720719	483721720	61.48	protein_coding	1D
MQTL(Pc)LG1.1	AVESA.00001b.r3.1Dg0003709	484138343	484145734	40.98	protein_coding	1D
MQTL(Pc)LG1.1	AVESA.00001b.r3.1Dg0003700	483688103	483694916	46.42	protein_coding	1D
MQTL(Pc)LG1.1	AVESA.00001b.r3.1Dg0003698	483477530	483479363	49.89	protein_coding	1D
MQTL(Pc)LG1.1	AVESA.00001b.r3.1Dg0003702	483799236	483814891	44.03	protein_coding	1D
MQTL(Pc)LG1.1	AVESA.00001b.r3.1Dg0003707	484121852	484124041	52.1	protein_coding	1D
MQTL(Pc)LG1.1	AVESA.00001b.r3.1Dg0003690	483212716	483214985	50.66	protein_coding	1D
MQTL(Pc)LG1.1	AVESA.00001b.r3.1Dg0003688	483181905	483189747	44.74	protein_coding	1D
MQTL(Pc)LG1.1	AVESA.00001b.r3.1Dg0003703	484099428	484101273	61.27	protein_coding	1D
MQTL(Pc)LG1.2	AVESA.00001b.r3.1Dg0003616	476059706	476062229	45.13	protein_coding	1D
MQTL(Pc)LG1.2	AVESA.00001b.r3.1Dg0003641	478255359	478258500	47.71	protein_coding	1D
MQTL(Pc)LG1.2	AVESA.00001b.r3.1Dg0003634	477367477	477370069	52.72	protein_coding	1D
MQTL(Pc)LG1.2	AVESA.00001b.r3.1Dg0003631	477135444	477137692	51.67	protein_coding	1D
MQTL(Pc)LG1.2	AVESA.00001b.r3.1Dg0003643	478288393	478292998	37.78	protein_coding	1D
MQTL(Pc)LG1.2	AVESA.00001b.r3.1Dg0003628	476879499	476885482	36.92	protein_coding	1D
MQTL(Pc)LG1.2	AVESA.00001b.r3.1Dg0003630	477015790	477020821	41.34	protein_coding	1D
MQTL(Pc)LG1.2	AVESA.00001b.r3.1Dg0003635	477371649	477375069	44.17	protein_coding	1D
MQTL(Pc)LG1.2	AVESA.00001b.r3.1Dg0003621	476301039	476304323	47.06	protein_coding	1D
MQTL(Pc)LG1.2	AVESA.00001b.r3.1Dg0003608	475185788	475187169	64.18	protein_coding	1D
MQTL(Pc)LG1.2	AVESA.00001b.r3.1Dg0003607	475173209	475181354	40.04	protein_coding	1D
MQTL(Pc)LG1.2	AVESA.00001b.r3.1Dg0003610	475352571	475362741	41.46	protein_coding	1D
MQTL(Pc)LG1.2	AVESA.00001b.r3.1Dg0003638	477712654	477715679	45.01	protein_coding	1D
MQTL(Pc)LG1.2	AVESA.00001b.r3.1Dg0003642	478272552	478284684	44.98	protein_coding	1D
MQTL(Pc)LG1.2	AVESA.00001b.r3.1Dg0003624	476573382	476578081	43.3	protein_coding	1D
MQTL(Pc)LG1.2	AVESA.00001b.r3.1Dg0003625	476668435	476670517	52.52	protein_coding	1D
MQTL(Pc)LG1.2	AVESA.00001b.r3.1Dg0003640	478245726	478259974	44.06	protein_coding	1D
MQTL(Pc)LG1.2	AVESA.00001b.r3.1Dg0003620	476282115	476286059	50.87	protein_coding	1D
MQTL(Pc)LG1.2	AVESA.00001b.r3.1Dg0003619	476188852	476201306	44.95	protein_coding	1D
MQTL(Pc)LG1.2	AVESA.00001b.r3.1Dg0003615	475989174	475993018	43.07	protein_coding	1D
MQTL(Pc)LG1.2	AVESA.00001b.r3.1Dg0003622	476306183	476308464	51.01	protein_coding	1D
MQTL(Pc)LG1.2	AVESA.00001b.r3.1Dg0003623	476499784	476502765	46.04	protein_coding	1D
MQTL(Pc)LG1.2	AVESA.00001b.r3.1Dg0003609	475267513	475271326	56	protein_coding	1D
MQTL(Pc)LG1.2	AVESA.00001b.r3.1Dg0003639	478241016	478243757	44.38	protein_coding	1D
MQTL(Pc)LG1.2	AVESA.00001b.r3.1Dg0003626	476789813	476796209	43.43	protein_coding	1D
MQTL(Pc)LG1.2	AVESA.00001b.r3.1Dg0003629	476944402	476948336	45.87	protein_coding	1D
MQTL(Pc)LG1.2	AVESA.00001b.r3.1Dg0003611	475386678	475389977	60.97	protein_coding	1D
MQTL(Pc)LG1.2	AVESA.00001b.r3.1Dg0003613	475416857	475421665	50.45	protein_coding	1D
MQTL(Pc)LG1.2	AVESA.00001b.r3.1Dg0003627	476874813	476878926	47.28	protein_coding	1D
MQTL(Pc)LG1.2	AVESA.00001b.r3.1Dg0003618	476153017	476161749	41.92	protein_coding	1D
MQTL(Pc)LG1.2	AVESA.00001b.r3.1Dg0003636	477376745	477381893	42.53	protein_coding	1D
MQTL(Pc)LG1.2	AVESA.00001b.r3.1Dg0003614	475986180	475988956	65.14	protein_coding	1D
MQTL(Pc)LG1.2	AVESA.00001b.r3.1Dg0003612	475398156	475401198	58.56	protein_coding	1D
MQTL(Pc)LG1.2	AVESA.00001b.r3.1Dg0003617	476085209	476086827	60.35	protein_coding	1D
MQTL(Pc)LG1.2	AVESA.00001b.r3.1Dg0003633	477299193	477306995	42.15	protein_coding	1D
MQTL(Pc)LG1.2	AVESA.00001b.r3.1Dg0003637	477382080	477387609	40.22	protein_coding	1D
MQTL(Pc)LG1.2	AVESA.00001b.r3.1Dg0003632	477184174	477186147	54.96	protein_coding	1D
MQTL(Pc)LG1.3	AVESA.00001b.r3.1Dg0001949	352570389	352576331	47.87	protein_coding	1D
MQTL(Pc)LG1.3	AVESA.00001b.r3.1Dg0001950	352642221	352649512	41.8	protein_coding	1D
MQTL(Pc)LG1.3	AVESA.00001b.r3.1Dg0001951	352651728	352656472	44.99	protein_coding	1D
MQTL(Pc)LG1.3	AVESA.00001b.r3.1Dg0001952	352868780	352872932	43.2	protein_coding	1D
MQTL(Pc)LG1.3	AVESA.00001b.r3.1Dg0001953	353065604	353067496	61.81	protein_coding	1D
MQTL(Pc)LG1.3	AVESA.00001b.r3.1Dg0001954	353106938	353108321	66.26	protein_coding	1D
MQTL(Pc)LG1.3	AVESA.00001b.r3.1Dg0001955	353186933	353192938	48.95	protein_coding	1D
MQTL(Pc)LG1.3	AVESA.00001b.r3.1Dg0001956	353219420	353221760	63.48	protein_coding	1D
MQTL(Pc)LG1.3	AVESA.00001b.r3.1Dg0001957	353219628	353222009	64.53	protein_coding	1D
MQTL(Pc)LG1.3	AVESA.00001b.r3.1Dg0001958	353223365	353227644	41.94	protein_coding	1D
MQTL(Pc)LG1.3	AVESA.00001b.r3.1Dg0001959	353298594	353299226	60.82	protein_coding	1D
MQTL(Pc)LG1.3	AVESA.00001b.r3.1Dg0001960	353387595	353391351	56.64	protein_coding	1D
MQTL(Pc)LG1.3	AVESA.00001b.r3.1Dg0001961	353402151	353422223	41.83	protein_coding	1D
MQTL(Pc)LG1.3	AVESA.00001b.r3.1Dg0001962	353414860	353418863	43.96	protein_coding	1D
MQTL(Pc)LG1.3	AVESA.00001b.r3.1Dg0001963	353421846	353428722	47.71	protein_coding	1D
MQTL(Pc)LG1.3	AVESA.00001b.r3.1Dg0001964	353645007	353648392	49.62	protein_coding	1D
MQTL(Pc)LG1.3	AVESA.00001b.r3.1Dg0001965	353807017	353813468	45.44	protein_coding	1D
MQTL(Pc)LG1.3	AVESA.00001b.r3.1Dg0001966	353813778	353818770	43.22	protein_coding	1D
MQTL(Pc)LG1.3	AVESA.00001b.r3.1Dg0001967	354017983	354019321	63.33	protein_coding	1D
MQTL(Pc)LG1.3	AVESA.00001b.r3.1Dg0001968	354027423	354029853	48.66	protein_coding	1D
MQTL(Pc)LG1.3	AVESA.00001b.r3.1Dg0001969	354035629	354040720	41.38	protein_coding	1D
MQTL(Pc)LG1.3	AVESA.00001b.r3.1Dg0001970	354044007	354046365	42.48	protein_coding	1D
MQTL(Pc)LG1.3	AVESA.00001b.r3.1Dg0001971	354087816	354089455	65.67	protein_coding	1D
MQTL(Pc)LG1.3	AVESA.00001b.r3.1Dg0001972	354178582	354179422	64.21	protein_coding	1D
MQTL(Pc)LG1.3	AVESA.00001b.r3.1Dg0001973	354267023	354272234	45.68	protein_coding	1D
MQTL(Pc)LG1.3	AVESA.00001b.r3.1Dg0001974	354272974	354276613	47.09	protein_coding	1D
MQTL(Pc)LG1.3	AVESA.00001b.r3.1Dg0001975	354378305	354388450	39.84	protein_coding	1D
MQTL(Pc)LG1.3	AVESA.00001b.r3.1Dg0001976	354498398	354501381	44.14	protein_coding	1D
MQTL(Pc)LG1.3	AVESA.00001b.r3.1Dg0001977	354548575	354551937	45.23	protein_coding	1D
MQTL(Pc)LG1.3	AVESA.00001b.r3.1Dg0001978	354594439	354597814	46.33	protein_coding	1D
MQTL(Pc)LG1.3	AVESA.00001b.r3.1Dg0001979	354598034	354602239	45.89	protein_coding	1D
MQTL(Pc)LG1.3	AVESA.00001b.r3.1Dg0001980	354625241	354629351	43.32	protein_coding	1D
MQTL(Pc)LG1.3	AVESA.00001b.r3.1Dg0001981	354651574	354653649	49.95	protein_coding	1D
MQTL(Pc)LG1.3	AVESA.00001b.r3.1Dg0001982	354724184	354731293	45.51	protein_coding	1D
MQTL(Pc)LG1.3	AVESA.00001b.r3.1Dg0001983	354766982	354769239	46.37	protein_coding	1D
MQTL(Pc)LG1.3	AVESA.00001b.r3.1Dg0001984	354901288	354904528	50.42	protein_coding	1D
MQTL(Pc)LG1.3	AVESA.00001b.r3.1Dg0001985	354922414	354926625	49.62	protein_coding	1D
MQTL(Pc)LG1.3	AVESA.00001b.r3.1Dg0001986	354954288	354957405	53.24	protein_coding	1D
MQTL(Pc)LG1.3	AVESA.00001b.r3.1Dg0001987	354978601	354981702	44.97	protein_coding	1D
MQTL(Pc)LG1.3	AVESA.00001b.r3.1Dg0001988	354983180	354992516	42.9	protein_coding	1D
MQTL(Pc)LG1.3	AVESA.00001b.r3.1Dg0001989	355049703	355055490	44.26	protein_coding	1D
MQTL(Pc)LG1.3	AVESA.00001b.r3.1Dg0001990	355068520	355077664	39.89	protein_coding	1D
MQTL(Pc)LG1.3	AVESA.00001b.r3.1Dg0001991	355087274	355095337	45.62	protein_coding	1D
MQTL(Pc)LG1.3	AVESA.00001b.r3.1Dg0001992	355112288	355114855	44.39	protein_coding	1D
MQTL(Pc)LG1.3	AVESA.00001b.r3.1Dg0001993	355223333	355229253	39.62	protein_coding	1D
MQTL(Pc)LG1.3	AVESA.00001b.r3.1Dg0001994	355246576	355252885	48.67	protein_coding	1D
MQTL(Pc)LG1.3	AVESA.00001b.r3.1Dg0001995	355269170	355291083	47.31	protein_coding	1D
MQTL(Pc)LG1.3	AVESA.00001b.r3.1Dg0001996	355314344	355317264	52.89	protein_coding	1D
MQTL(Pc)LG1.3	AVESA.00001b.r3.1Dg0001997	355337686	355340320	53.89	protein_coding	1D
MQTL(Pc)LG1.3	AVESA.00001b.r3.1Dg0001998	355354460	355362308	38.39	protein_coding	1D
MQTL(Pc)LG1.3	AVESA.00001b.r3.1Dg0001999	355532265	355549661	42.98	protein_coding	1D
MQTL(Pc)LG1.3	AVESA.00001b.r3.1Dg0002000	355618798	355622486	60.15	protein_coding	1D
MQTL(Pc)LG1.3	AVESA.00001b.r3.1Dg0002001	355649980	355656303	40.28	protein_coding	1D
MQTL(Pc)LG1.3	AVESA.00001b.r3.1Dg0002002	355656213	355658738	64.69	protein_coding	1D
MQTL(Pc)LG1.3	AVESA.00001b.r3.1Dg0002003	355656873	355658986	65.7	protein_coding	1D
MQTL(Pc)LG1.3	AVESA.00001b.r3.1Dg0002004	355675782	355677563	49.44	protein_coding	1D
MQTL(Pc)LG1.3	AVESA.00001b.r3.1Dg0002005	355692108	355695394	57.1	protein_coding	1D
MQTL(Pc)LG1.3	AVESA.00001b.r3.1Dg0002006	355702300	355705981	45.03	protein_coding	1D
MQTL(Pc)LG1.3	AVESA.00001b.r3.1Dg0002007	355752895	355760725	41.63	protein_coding	1D
MQTL(Pc)LG1.3	AVESA.00001b.r3.1Dg0002008	355769533	355772732	43.25	protein_coding	1D
MQTL(Pc)LG1.3	AVESA.00001b.r3.1Dg0002009	355780737	355787834	37.71	protein_coding	1D
MQTL(Pc)LG1.3	AVESA.00001b.r3.1Dg0002010	355979927	355984686	43.28	protein_coding	1D
MQTL(Pc)LG1.3	AVESA.00001b.r3.1Dg0002011	355990800	355995619	39.27	protein_coding	1D
MQTL(Pc)LG1.3	AVESA.00001b.r3.1Dg0002012	356006137	356008168	53.69	protein_coding	1D
MQTL(Pc)LG1.3	AVESA.00001b.r3.1Dg0002013	356016146	356019716	45.11	protein_coding	1D
MQTL(Pc)LG1.3	AVESA.00001b.r3.1Dg0002014	356020366	356025125	44.31	protein_coding	1D
MQTL(Pc)LG1.3	AVESA.00001b.r3.1Dg0002015	356236017	356240313	43.01	protein_coding	1D
MQTL(Pc)LG1.3	AVESA.00001b.r3.1Dg0002016	356346706	356350870	44.63	protein_coding	1D
MQTL(Pc)LG1.3	AVESA.00001b.r3.1Dg0002017	356361666	356371916	40.37	protein_coding	1D
MQTL(Pc)LG1.3	AVESA.00001b.r3.1Dg0002018	356384501	356385271	60.83	protein_coding	1D
MQTL(Pc)LG1.3	AVESA.00001b.r3.1Dg0002019	356386382	356389972	44.86	protein_coding	1D
MQTL(Pc)LG1.3	AVESA.00001b.r3.1Dg0002020	356408966	356409939	68.99	protein_coding	1D
MQTL(Pc)LG1.3	AVESA.00001b.r3.1Dg0002021	356493708	356497895	47.9	protein_coding	1D
MQTL(Pc)LG1.3	AVESA.00001b.r3.1Dg0002022	356593293	356596722	42.59	protein_coding	1D
MQTL(Pc)LG1.3	AVESA.00001b.r3.1Dg0002023	356597344	356601280	40.26	ncRNA	1D
MQTL(Pc)LG1.3	AVESA.00001b.r3.1Dg0002024	356627981	356630830	43.96	protein_coding	1D
MQTL(Pc)LG1.3	AVESA.00001b.r3.1Dg0002025	356759706	356761573	43.95	protein_coding	1D
MQTL(Pc)LG1.3	AVESA.00001b.r3.1Dg0002026	356762967	356772094	41.2	protein_coding	1D
MQTL(Pc)LG1.3	AVESA.00001b.r3.1Dg0002027	356802153	356806051	46.55	protein_coding	1D
MQTL(Pc)LG1.3	AVESA.00001b.r3.1Dg0002028	356861313	356864738	46.82	protein_coding	1D
MQTL(Pc)LG1.3	AVESA.00001b.r3.1Dg0002029	356875492	356877614	54.88	protein_coding	1D
MQTL(Pc)LG1.3	AVESA.00001b.r3.1Dg0002030	356925565	356938918	41.76	protein_coding	1D
MQTL(Pc)LG1.3	AVESA.00001b.r3.1Dg0002031	356981197	356989430	41.24	protein_coding	1D
MQTL(Pc)LG1.3	AVESA.00001b.r3.1Dg0002032	357030092	357035397	49.81	protein_coding	1D
MQTL(Pc)LG1.3	AVESA.00001b.r3.1Dg0002033	357113267	357119435	46.47	protein_coding	1D
MQTL(Pc)LG1.3	AVESA.00001b.r3.1Dg0002034	357177018	357179070	59.38	protein_coding	1D
MQTL(Pc)LG1.3	AVESA.00001b.r3.1Dg0002035	357179318	357183274	41.07	protein_coding	1D
MQTL(Pc)LG1.3	AVESA.00001b.r3.1Dg0002036	357216242	357221318	37.38	protein_coding	1D
MQTL(Pc)LG1.3	AVESA.00001b.r3.1Dg0002037	357224653	357225688	62.64	protein_coding	1D
MQTL(Pc)LG1.3	AVESA.00001b.r3.1Dg0002038	357262677	357264223	59.53	protein_coding	1D
MQTL(Pc)LG1.3	AVESA.00001b.r3.1Dg0002039	357307248	357308161	60.39	protein_coding	1D
MQTL(Pc)LG1.3	AVESA.00001b.r3.1Dg0002040	357327104	357331167	43.6	protein_coding	1D
MQTL(Pc)LG1.3	AVESA.00001b.r3.1Dg0002041	357331287	357333789	47.46	protein_coding	1D
MQTL(Pc)LG1.3	AVESA.00001b.r3.1Dg0002042	357336090	357339069	46.88	protein_coding	1D
MQTL(Pc)LG1.3	AVESA.00001b.r3.1Dg0002043	357368438	357376738	42.72	protein_coding	1D
MQTL(Pc)LG1.3	AVESA.00001b.r3.1Dg0002044	357417171	357424579	41.26	protein_coding	1D
MQTL(Pc)LG1.3	AVESA.00001b.r3.1Dg0002045	357428600	357430183	53.47	protein_coding	1D
MQTL(Pc)LG1.3	AVESA.00001b.r3.1Dg0002046	357506677	357507871	45.77	protein_coding	1D
MQTL(Pc)LG1.3	AVESA.00001b.r3.1Dg0002047	357598966	357600174	45.91	protein_coding	1D
MQTL(Pc)LG1.3	AVESA.00001b.r3.1Dg0002048	357609612	357613903	41.5	protein_coding	1D
MQTL(Pc)LG1.3	AVESA.00001b.r3.1Dg0002049	357627516	357629553	42.05	protein_coding	1D
MQTL(Pc)LG1.3	AVESA.00001b.r3.1Dg0002050	357631238	357632968	57.08	protein_coding	1D
MQTL(Pc)LG1.3	AVESA.00001b.r3.1Dg0002051	357636266	357638519	50.98	protein_coding	1D
MQTL(Pc)LG1.3	AVESA.00001b.r3.1Dg0002052	357708820	357710791	46.25	protein_coding	1D
MQTL(Pc)LG1.3	AVESA.00001b.r3.1Dg0002053	357711238	357714241	43.91	protein_coding	1D
MQTL(Pc)LG1.3	AVESA.00001b.r3.1Dg0002054	357717754	357719448	54.81	protein_coding	1D
MQTL(Pc)LG1.3	AVESA.00001b.r3.1Dg0002055	357782251	357785421	45.22	protein_coding	1D
MQTL(Pc)LG1.3	AVESA.00001b.r3.1Dg0002056	357820099	357823874	45.6	protein_coding	1D
MQTL(Pc)LG1.3	AVESA.00001b.r3.1Dg0002057	357829169	357832063	44.49	protein_coding	1D
MQTL(Pc)LG1.3	AVESA.00001b.r3.1Dg0002058	357873666	357876535	43.24	protein_coding	1D
MQTL(Pc)LG1.3	AVESA.00001b.r3.1Dg0002059	357941696	357944052	45.44	protein_coding	1D
MQTL(Pc)LG1.3	AVESA.00001b.r3.1Dg0002060	357966271	357969399	54.27	protein_coding	1D
MQTL(Pc)LG1.3	AVESA.00001b.r3.1Dg0002061	358035533	358039911	48.66	protein_coding	1D
MQTL(Pc)LG1.3	AVESA.00001b.r3.1Dg0002062	358071175	358076779	42.96	protein_coding	1D
MQTL(Pc)LG1.3	AVESA.00001b.r3.1Dg0002063	358077089	358082010	45.98	protein_coding	1D
MQTL(Pc)LG1.3	AVESA.00001b.r3.1Dg0002064	358460318	358463145	60.18	protein_coding	1D
MQTL(Pc)LG1.3	AVESA.00001b.r3.1Dg0002065	358521091	358523328	56.52	protein_coding	1D
MQTL(Pc)LG1.3	AVESA.00001b.r3.1Dg0002066	358523829	358528890	41.21	protein_coding	1D
MQTL(Pc)LG1.3	AVESA.00001b.r3.1Dg0002067	358541882	358545931	48.15	protein_coding	1D
MQTL(Pc)LG1.3	AVESA.00001b.r3.1Dg0002068	358557066	358558524	56.82	protein_coding	1D
MQTL(Pc)LG1.3	AVESA.00001b.r3.1Dg0002069	358593135	358594390	56.29	protein_coding	1D
MQTL(Pc)LG1.3	AVESA.00001b.r3.1Dg0002070	358596064	358597181	59.03	protein_coding	1D
MQTL(Pc)LG1.3	AVESA.00001b.r3.1Dg0002071	358614154	358615307	57.8	protein_coding	1D
MQTL(Pc)LG1.3	AVESA.00001b.r3.1Dg0002072	358650914	358656974	51.51	protein_coding	1D
MQTL(Pc)LG1.3	AVESA.00001b.r3.1Dg0002073	358996122	358997103	57.33	protein_coding	1D
MQTL(Pc)LG1.3	AVESA.00001b.r3.1Dg0002074	359025991	359034152	43.63	protein_coding	1D
MQTL(Pc)LG1.3	AVESA.00001b.r3.1Dg0002075	359142772	359149020	44.79	protein_coding	1D
MQTL(Pc)LG1.3	AVESA.00001b.r3.1Dg0002076	359153017	359157714	41.21	protein_coding	1D
MQTL(Pc)LG3.1	AVESA.00001b.r3.5Cg0002508	541733246	541738837	49.34	protein_coding	5C
MQTL(Pc)LG3.1	AVESA.00001b.r3.5Cg0002509	541777428	541779673	48.53	protein_coding	5C
MQTL(Pc)LG3.1	AVESA.00001b.r3.5Cg0002510	541785258	541789230	42.13	protein_coding	5C
MQTL(Pc)LG3.1	AVESA.00001b.r3.5Cg0002511	541917379	541918979	56.96	protein_coding	5C
MQTL(Pc)LG3.1	AVESA.00001b.r3.5Cg0002512	541975897	541981292	44.35	protein_coding	5C
MQTL(Pc)LG3.1	AVESA.00001b.r3.5Cg0002513	542110057	542112184	47.23	protein_coding	5C
MQTL(Pc)LG3.1	AVESA.00001b.r3.5Cg0002514	542289631	542293791	42.54	protein_coding	5C
MQTL(Pc)LG3.1	AVESA.00001b.r3.5Cg0002515	542458881	542463786	45.5	protein_coding	5C
MQTL(Pc)LG3.1	AVESA.00001b.r3.5Cg0002516	542494449	542498086	33.78	protein_coding	5C
MQTL(Pc)LG3.1	AVESA.00001b.r3.5Cg0002517	542539369	542544472	44.34	protein_coding	5C
MQTL(Pc)LG3.1	AVESA.00001b.r3.5Cg0002518	542712313	542714097	57.76	protein_coding	5C
MQTL(Pc)LG3.1	AVESA.00001b.r3.5Cg0002519	542811798	542812897	62.18	protein_coding	5C
MQTL(Pc)LG3.1	AVESA.00001b.r3.5Cg0002520	542820201	542835964	41.67	protein_coding	5C
MQTL(Pc)LG3.1	AVESA.00001b.r3.5Cg0002521	542961101	542966194	41.34	protein_coding	5C
MQTL(Pc)LG3.1	AVESA.00001b.r3.5Cg0002522	542966238	542971964	45.1	protein_coding	5C
MQTL(Pc)LG3.1	AVESA.00001b.r3.5Cg0002523	543193362	543198289	43.61	protein_coding	5C
MQTL(Pc)LG3.1	AVESA.00001b.r3.5Cg0002524	543201237	543221383	46.46	protein_coding	5C
MQTL(Pc)LG3.1	AVESA.00001b.r3.5Cg0002525	543251628	543255293	43.59	protein_coding	5C
MQTL(Pc)LG3.1	AVESA.00001b.r3.5Cg0002526	543348944	543357465	42.08	protein_coding	5C
MQTL(Pc)LG3.1	AVESA.00001b.r3.5Cg0002527	543441694	543444056	48.96	protein_coding	5C
MQTL(Pc)LG3.1	AVESA.00001b.r3.5Cg0002528	543659450	543661296	54.95	protein_coding	5C
MQTL(Pc)LG3.1	AVESA.00001b.r3.5Cg0002529	543697532	543698356	47.52	protein_coding	5C
MQTL(Pc)LG3.1	AVESA.00001b.r3.5Cg0002530	543888969	543891618	42.26	protein_coding	5C
MQTL(Pc)LG3.1	AVESA.00001b.r3.5Cg0002531	543978178	543984680	47.5	protein_coding	5C
MQTL(Pc)LG3.1	AVESA.00001b.r3.5Cg0002532	544081171	544089350	45.32	protein_coding	5C
MQTL(Pc)LG3.1	AVESA.00001b.r3.5Cg0002533	544190747	544193376	49.96	protein_coding	5C
MQTL(Pc)LG3.1	AVESA.00001b.r3.5Cg0002534	544210186	544214160	43.9	protein_coding	5C
MQTL(Pc)LG3.1	AVESA.00001b.r3.5Cg0002535	544414924	544417175	48.49	protein_coding	5C
MQTL(Pc)LG3.1	AVESA.00001b.r3.5Cg0002536	544417816	544422146	43.18	protein_coding	5C
MQTL(Pc)LG3.1	AVESA.00001b.r3.5Cg0002537	544498616	544500398	49.02	ncRNA	5C
MQTL(Pc)LG3.1	AVESA.00001b.r3.5Cg0002538	544500531	544504226	42.51	protein_coding	5C
MQTL(Pc)LG3.1	AVESA.00001b.r3.5Cg0002539	544543009	544548072	36.39	ncRNA	5C
MQTL(Pc)LG3.1	AVESA.00001b.r3.5Cg0002540	544764190	544768836	47	protein_coding	5C
MQTL(Pc)LG3.1	AVESA.00001b.r3.5Cg0002541	544774286	544777434	49.73	protein_coding	5C
MQTL(Pc)LG3.1	AVESA.00001b.r3.5Cg0002542	544815784	544819665	43.46	protein_coding	5C
MQTL(Pc)LG3.1	AVESA.00001b.r3.5Cg0002543	544862852	544869639	42.02	protein_coding	5C
MQTL(Pc)LG3.1	AVESA.00001b.r3.5Cg0002544	544869913	544877007	40.86	protein_coding	5C
MQTL(Pc)LG3.1	AVESA.00001b.r3.5Cg0002545	544874531	544878433	47.6	protein_coding	5C
MQTL(Pc)LG3.1	AVESA.00001b.r3.5Cg0002546	544886684	544892564	39.01	protein_coding	5C
MQTL(Pc)LG3.1	AVESA.00001b.r3.5Cg0002547	545213683	545217608	43.3	protein_coding	5C
MQTL(Pc)LG3.1	AVESA.00001b.r3.5Cg0002548	545238469	545244822	39.9	protein_coding	5C
MQTL(Pc)LG3.1	AVESA.00001b.r3.5Cg0002549	545278577	545284194	40.73	protein_coding	5C
MQTL(Pc)LG3.1	AVESA.00001b.r3.5Cg0002550	545286797	545287564	65.23	protein_coding	5C
MQTL(Pc)LG3.1	AVESA.00001b.r3.5Cg0002551	545343237	545350978	42.35	protein_coding	5C
MQTL(Pc)LG3.1	AVESA.00001b.r3.5Cg0002552	545595610	545599976	44.54	protein_coding	5C
MQTL(Pc)LG3.1	AVESA.00001b.r3.5Cg0002553	545634497	545641347	44.11	protein_coding	5C
MQTL(Pc)LG3.1	AVESA.00001b.r3.5Cg0002554	545642887	545655512	41.56	protein_coding	5C
MQTL(Pc)LG3.1	AVESA.00001b.r3.5Cg0002555	545649696	545652748	45.73	protein_coding	5C
MQTL(Pc)LG3.1	AVESA.00001b.r3.5Cg0002556	545887478	545888142	54.14	protein_coding	5C
MQTL(Pc)LG3.1	AVESA.00001b.r3.5Cg0002557	545889080	545893113	43.8	protein_coding	5C
MQTL(Pc)LG3.1	AVESA.00001b.r3.5Cg0002558	545922920	545927116	46.03	protein_coding	5C
MQTL(Pc)LG3.1	AVESA.00001b.r3.5Cg0002559	546001003	546007649	45.37	protein_coding	5C
MQTL(Pc)LG3.1	AVESA.00001b.r3.5Cg0002560	546048257	546053094	42.85	protein_coding	5C
MQTL(Pc)LG3.1	AVESA.00001b.r3.5Cg0002561	546061530	546067492	51.65	protein_coding	5C
MQTL(Pc)LG3.1	AVESA.00001b.r3.5Cg0002562	546065031	546069288	50.78	protein_coding	5C
MQTL(Pc)LG3.1	AVESA.00001b.r3.5Cg0002563	546134292	546143280	41.23	protein_coding	5C
MQTL(Pc)LG3.1	AVESA.00001b.r3.5Cg0002564	546199290	546202861	57.17	protein_coding	5C
MQTL(Pc)LG3.1	AVESA.00001b.r3.5Cg0002565	546202671	546206575	45.58	protein_coding	5C
MQTL(Pc)LG3.1	AVESA.00001b.r3.5Cg0002566	546260191	546268872	32.87	protein_coding	5C
MQTL(Pc)LG3.1	AVESA.00001b.r3.5Cg0002567	546475938	546477645	66.74	protein_coding	5C
MQTL(Pc)LG3.1	AVESA.00001b.r3.5Cg0002568	546538345	546542597	50.69	protein_coding	5C
MQTL(Pc)LG3.1	AVESA.00001b.r3.5Cg0002569	546592019	546596541	45.5	protein_coding	5C
MQTL(Pc)LG3.1	AVESA.00001b.r3.5Cg0002570	546600051	546605001	39.97	protein_coding	5C
MQTL(Pc)LG3.1	AVESA.00001b.r3.5Cg0002571	546640306	546645808	50.25	protein_coding	5C
MQTL(Pc)LG3.1	AVESA.00001b.r3.5Cg0002572	546762180	546763567	69.09	protein_coding	5C
MQTL(Pc)LG3.1	AVESA.00001b.r3.5Cg0002573	547139615	547144911	45.16	protein_coding	5C
MQTL(Pc)LG3.1	AVESA.00001b.r3.5Cg0002574	547189671	547192413	47.5	protein_coding	5C
MQTL(Pc)LG3.1	AVESA.00001b.r3.5Cg0002575	547499357	547509934	42.5	protein_coding	5C
MQTL(Pc)LG3.1	AVESA.00001b.r3.5Cg0002576	547803030	547805017	45.32	protein_coding	5C
MQTL(Pc)LG3.1	AVESA.00001b.r3.5Cg0002577	547936286	547941303	42.19	protein_coding	5C
MQTL(Pc)LG3.1	AVESA.00001b.r3.5Cg0002578	548237004	548245088	41.47	protein_coding	5C
MQTL(Pc)LG3.1	AVESA.00001b.r3.5Cg0002579	548489436	548492808	45.27	protein_coding	5C
MQTL(Pc)LG3.1	AVESA.00001b.r3.5Cg0002580	548532402	548536466	45.44	protein_coding	5C
MQTL(Pc)LG3.1	AVESA.00001b.r3.5Cg0002581	548541565	548543728	63.72	protein_coding	5C
MQTL(Pc)LG3.1	AVESA.00001b.r3.5Cg0002582	548746626	548750949	40.86	protein_coding	5C
MQTL(Pc)LG3.1	AVESA.00001b.r3.5Cg0002583	548817172	548826719	40.77	protein_coding	5C
MQTL(Pc)LG3.1	AVESA.00001b.r3.5Cg0002584	548872523	548876627	48.36	protein_coding	5C
MQTL(Pc)LG3.1	AVESA.00001b.r3.5Cg0002585	548910100	548911022	66.31	protein_coding	5C
MQTL(Pc)LG3.1	AVESA.00001b.r3.5Cg0002586	548979123	548980114	64.42	protein_coding	5C
MQTL(Pc)LG3.1	AVESA.00001b.r3.5Cg0002587	548989623	548990584	62.79	protein_coding	5C
MQTL(Pc)LG3.1	AVESA.00001b.r3.5Cg0002588	548997714	548998783	61.21	protein_coding	5C
MQTL(Pc)LG3.1	AVESA.00001b.r3.5Cg0002589	549108573	549112257	44.42	protein_coding	5C
MQTL(Pc)LG3.1	AVESA.00001b.r3.5Cg0002590	549776949	549782024	41.1	protein_coding	5C
MQTL(Pc)LG3.1	AVESA.00001b.r3.5Cg0002591	549856533	549857521	62.59	protein_coding	5C
MQTL(Pc)LG3.1	AVESA.00001b.r3.5Cg0002592	549894595	549902439	39.76	protein_coding	5C
MQTL(Pc)LG3.1	AVESA.00001b.r3.5Cg0002593	550111664	550117249	39.83	protein_coding	5C
MQTL(Pc)LG3.1	AVESA.00001b.r3.5Cg0002594	550147802	550150176	58.48	protein_coding	5C
MQTL(Pc)LG3.1	AVESA.00001b.r3.5Cg0002595	550259010	550262778	50.28	protein_coding	5C
MQTL(Pc)LG3.1	AVESA.00001b.r3.5Cg0002596	550362781	550365569	48.44	protein_coding	5C
MQTL(Pc)LG3.1	AVESA.00001b.r3.5Cg0002597	550400555	550407030	41.99	protein_coding	5C
MQTL(Pc)LG3.1	AVESA.00001b.r3.5Cg0002598	550407405	550414514	42.25	protein_coding	5C
MQTL(Pc)LG3.1	AVESA.00001b.r3.5Cg0002599	550425187	550428028	45.43	protein_coding	5C
MQTL(Pc)LG3.1	AVESA.00001b.r3.5Cg0002600	550434132	550437623	49.6	protein_coding	5C
MQTL(Pc)LG3.1	AVESA.00001b.r3.5Cg0002601	550480962	550487926	56.54	protein_coding	5C
MQTL(Pc)LG3.1	AVESA.00001b.r3.5Cg0002602	550530900	550534143	37.11	protein_coding	5C
MQTL(Pc)LG3.1	AVESA.00001b.r3.5Cg0002603	550668780	550670835	61.77	protein_coding	5C
MQTL(Pc)LG3.1	AVESA.00001b.r3.5Cg0002604	550812512	550821065	40.83	protein_coding	5C
MQTL(Pc)LG3.1	AVESA.00001b.r3.5Cg0002605	550839946	550848539	46.31	protein_coding	5C
MQTL(Pc)LG3.1	AVESA.00001b.r3.5Cg0002606	550896342	550899532	39.64	protein_coding	5C
MQTL(Pc)LG3.1	AVESA.00001b.r3.5Cg0002607	551074896	551079317	43.19	protein_coding	5C
MQTL(Pc)LG3.1	AVESA.00001b.r3.5Cg0002608	551081529	551084943	46.62	protein_coding	5C
MQTL(Pc)LG3.1	AVESA.00001b.r3.5Cg0002609	551135355	551137475	45.31	protein_coding	5C
MQTL(Pc)LG3.1	AVESA.00001b.r3.5Cg0002610	551164162	551166567	48.46	protein_coding	5C
MQTL(Pc)LG3.1	AVESA.00001b.r3.5Cg0002611	551174520	551177131	63.02	protein_coding	5C
MQTL(Pc)LG3.1	AVESA.00001b.r3.5Cg0002612	551250795	551258204	45.21	protein_coding	5C
MQTL(Pc)LG3.1	AVESA.00001b.r3.5Cg0002613	551327419	551329768	65.96	protein_coding	5C
MQTL(Pc)LG3.1	AVESA.00001b.r3.5Cg0002614	551534558	551538217	46.75	protein_coding	5C
MQTL(Pc)LG3.1	AVESA.00001b.r3.5Cg0002615	551561750	551563120	61.27	protein_coding	5C
MQTL(Pc)LG3.1	AVESA.00001b.r3.5Cg0002616	551624082	551629482	49.51	ncRNA	5C
MQTL(Pc)LG3.1	AVESA.00001b.r3.5Cg0002617	551624822	551629859	50.75	protein_coding	5C
MQTL(Pc)LG3.1	AVESA.00001b.r3.5Cg0002618	551691107	551695437	43.06	protein_coding	5C
MQTL(Pc)LG3.1	AVESA.00001b.r3.5Cg0002619	551742412	551743338	57.07	protein_coding	5C
MQTL(Pc)LG3.1	AVESA.00001b.r3.5Cg0002620	551844696	551846570	44.27	protein_coding	5C
MQTL(Pc)LG3.1	AVESA.00001b.r3.5Cg0002621	551974966	551984249	44.61	protein_coding	5C
MQTL(Pc)LG3.1	AVESA.00001b.r3.5Cg0002622	552047807	552052059	43.24	protein_coding	5C
MQTL(Pc)LG3.1	AVESA.00001b.r3.5Cg0002623	553071234	553073259	57.9	protein_coding	5C
MQTL(Pc)LG3.1	AVESA.00001b.r3.5Cg0002624	553118525	553120321	62.99	protein_coding	5C
MQTL(Pc)LG3.1	AVESA.00001b.r3.5Cg0002625	553212675	553215567	36.02	protein_coding	5C
MQTL(Pc)LG3.1	AVESA.00001b.r3.5Cg0002626	553294012	553298857	43.66	protein_coding	5C
MQTL(Pc)LG3.1	AVESA.00001b.r3.5Cg0002627	553332873	553335197	57.94	protein_coding	5C
MQTL(Pc)LG3.1	AVESA.00001b.r3.5Cg0002628	553381130	553386328	50.76	protein_coding	5C
MQTL(Pc)LG3.1	AVESA.00001b.r3.5Cg0002629	553442579	553445114	47.12	ncRNA	5C
MQTL(Pc)LG3.1	AVESA.00001b.r3.5Cg0002630	553456879	553461292	48.35	protein_coding	5C
MQTL(Pc)LG3.1	AVESA.00001b.r3.5Cg0002631	553556829	553562124	51.53	protein_coding	5C
MQTL(Pc)LG3.1	AVESA.00001b.r3.5Cg0002632	553568366	553574771	42.63	protein_coding	5C
MQTL(Pc)LG3.1	AVESA.00001b.r3.5Cg0002633	553673524	553683066	40.19	protein_coding	5C
MQTL(Pc)LG3.1	AVESA.00001b.r3.5Cg0002634	553691883	553698315	43.57	protein_coding	5C
MQTL(Pc)LG3.1	AVESA.00001b.r3.5Cg0002635	553772902	553781279	41.81	protein_coding	5C
MQTL(Pc)LG3.1	AVESA.00001b.r3.5Cg0002636	553827535	553830320	53.12	protein_coding	5C
MQTL(Pc)LG3.1	AVESA.00001b.r3.5Cg0002637	553831096	553836070	46.83	protein_coding	5C
MQTL(Pc)LG3.1	AVESA.00001b.r3.5Cg0002638	553851464	553857642	45.12	protein_coding	5C
MQTL(Pc)LG3.1	AVESA.00001b.r3.5Cg0002639	554015570	554020459	49.78	protein_coding	5C
MQTL(Pc)LG3.1	AVESA.00001b.r3.5Cg0002640	554053593	554057751	48.88	protein_coding	5C
MQTL(Pc)LG3.1	AVESA.00001b.r3.5Cg0002641	554106195	554110011	41.84	protein_coding	5C
MQTL(Pc)LG3.1	AVESA.00001b.r3.5Cg0002642	554111076	554114572	46.18	protein_coding	5C
MQTL(Pc)LG3.1	AVESA.00001b.r3.5Cg0002643	554116365	554120584	47.44	protein_coding	5C
MQTL(Pc)LG3.1	AVESA.00001b.r3.5Cg0002644	554120716	554133824	45.75	protein_coding	5C
MQTL(Pc)LG3.1	AVESA.00001b.r3.5Cg0002645	554299743	554304625	43.83	protein_coding	5C
MQTL(Pc)LG3.1	AVESA.00001b.r3.5Cg0002646	554307652	554311483	40.68	protein_coding	5C
MQTL(Pc)LG3.1	AVESA.00001b.r3.5Cg0002647	554312070	554313692	68.7	protein_coding	5C
MQTL(Pc)LG3.1	AVESA.00001b.r3.5Cg0002648	554411101	554413604	59.9	protein_coding	5C
MQTL(Pc)LG3.1	AVESA.00001b.r3.5Cg0002649	554510287	554518567	40.53	protein_coding	5C
MQTL(Pc)LG3.1	AVESA.00001b.r3.5Cg0002650	554521068	554522658	61.16	protein_coding	5C
MQTL(Pc)LG3.1	AVESA.00001b.r3.5Cg0002651	554529014	554535080	41.06	protein_coding	5C
MQTL(Pc)LG3.1	AVESA.00001b.r3.5Cg0002652	554633329	554639716	49.2	protein_coding	5C
MQTL(Pc)LG3.1	AVESA.00001b.r3.5Cg0002653	554921041	554924043	45.75	protein_coding	5C
MQTL(Pc)LG3.1	AVESA.00001b.r3.5Cg0002654	554926044	554933192	42.86	protein_coding	5C
MQTL(Pc)LG3.1	AVESA.00001b.r3.5Cg0002655	554991441	554992767	60.51	protein_coding	5C
MQTL(Pc)LG3.1	AVESA.00001b.r3.5Cg0002656	554996323	555000076	41.13	ncRNA	5C
MQTL(Pc)LG3.1	AVESA.00001b.r3.5Cg0002657	555000320	555002784	59.43	protein_coding	5C
MQTL(Pc)LG3.1	AVESA.00001b.r3.5Cg0002658	555106277	555108067	56.56	protein_coding	5C
MQTL(Pc)LG3.1	AVESA.00001b.r3.5Cg0002659	555109433	555114341	53.05	protein_coding	5C
MQTL(Pc)LG3.1	AVESA.00001b.r3.5Cg0002660	555116293	555122460	41.34	protein_coding	5C
MQTL(Pc)LG3.1	AVESA.00001b.r3.5Cg0002661	555150919	555153500	50.62	protein_coding	5C
MQTL(Pc)LG3.1	AVESA.00001b.r3.5Cg0002662	555158427	555163022	42.91	protein_coding	5C
MQTL(Pc)LG3.1	AVESA.00001b.r3.5Cg0002663	555210541	555212387	61.72	protein_coding	5C
MQTL(Pc)LG3.1	AVESA.00001b.r3.5Cg0002664	555214968	555218792	36.31	protein_coding	5C
MQTL(Pc)LG3.1	AVESA.00001b.r3.5Cg0002665	555223428	555224469	55.18	protein_coding	5C
MQTL(Pc)LG3.1	AVESA.00001b.r3.5Cg0002666	555231291	555235579	43.13	protein_coding	5C
MQTL(Pc)LG3.1	AVESA.00001b.r3.5Cg0002667	555278782	555284072	42.53	protein_coding	5C
MQTL(Pc)LG3.1	AVESA.00001b.r3.5Cg0002668	555324317	555329448	45.65	protein_coding	5C
MQTL(Pc)LG3.1	AVESA.00001b.r3.5Cg0002669	555416799	555421008	45.63	protein_coding	5C
MQTL(Pc)LG3.1	AVESA.00001b.r3.5Cg0002670	555421791	555424074	45.4	protein_coding	5C
MQTL(Pc)LG3.1	AVESA.00001b.r3.5Cg0002671	555450108	555452819	43.44	protein_coding	5C
MQTL(Pc)LG3.1	AVESA.00001b.r3.5Cg0002672	555466994	555468235	64.01	protein_coding	5C
MQTL(Pc)LG3.1	AVESA.00001b.r3.5Cg0002673	555535301	555539108	45.77	protein_coding	5C
MQTL(Pc)LG3.1	AVESA.00001b.r3.5Cg0002674	555644464	555649185	43.07	protein_coding	5C
MQTL(Pc)LG3.1	AVESA.00001b.r3.5Cg0002675	555649350	555652088	48.96	protein_coding	5C
MQTL(Pc)LG3.1	AVESA.00001b.r3.5Cg0002676	555699317	555703766	46.9	protein_coding	5C
MQTL(Pc)LG3.1	AVESA.00001b.r3.5Cg0002677	555903563	555906841	42.67	protein_coding	5C
MQTL(Pc)LG3.1	AVESA.00001b.r3.5Cg0002678	555935163	555945504	42.55	protein_coding	5C
MQTL(Pc)LG3.1	AVESA.00001b.r3.5Cg0002679	556140648	556143301	44.24	protein_coding	5C
MQTL(Pc)LG3.1	AVESA.00001b.r3.5Cg0002680	556174037	556177420	41.16	protein_coding	5C
MQTL(Pc)LG3.1	AVESA.00001b.r3.5Cg0002681	556180447	556187328	42.95	protein_coding	5C
MQTL(Pc)LG3.1	AVESA.00001b.r3.5Cg0002682	556188249	556192440	42.06	protein_coding	5C
MQTL(Pc)LG3.1	AVESA.00001b.r3.5Cg0002683	556207586	556212438	46.3	protein_coding	5C
MQTL(Pc)LG3.1	AVESA.00001b.r3.5Cg0002684	556213039	556217796	45	protein_coding	5C
MQTL(Pc)LG3.1	AVESA.00001b.r3.5Cg0002685	556244393	556248177	44.86	protein_coding	5C
MQTL(Pc)LG3.1	AVESA.00001b.r3.5Cg0002686	556248707	556252865	44.7	protein_coding	5C
MQTL(Pc)LG3.1	AVESA.00001b.r3.5Cg0002687	556300974	556303991	45.56	protein_coding	5C
MQTL(Pc)LG3.1	AVESA.00001b.r3.5Cg0002688	556315677	556319248	48.85	protein_coding	5C
MQTL(Pc)LG3.1	AVESA.00001b.r3.5Cg0002689	556395403	556400870	46.03	ncRNA	5C
MQTL(Pc)LG3.1	AVESA.00001b.r3.5Cg0002690	556402225	556405648	53.12	protein_coding	5C
MQTL(Pc)LG3.1	AVESA.00001b.r3.5Cg0002691	556421126	556424886	48.55	protein_coding	5C
MQTL(Pc)LG3.1	AVESA.00001b.r3.5Cg0002692	556492468	556495073	57.83	protein_coding	5C
MQTL(Pc)LG3.1	AVESA.00001b.r3.5Cg0002693	556613038	556616093	42.15	protein_coding	5C
MQTL(Pc)LG3.1	AVESA.00001b.r3.5Cg0002694	556616911	556619838	61.37	protein_coding	5C
MQTL(Pc)LG3.1	AVESA.00001b.r3.5Cg0002695	556650088	556652108	59.52	protein_coding	5C
MQTL(Pc)LG3.1	AVESA.00001b.r3.5Cg0002696	556670618	556671891	60.99	protein_coding	5C
MQTL(Pc)LG3.1	AVESA.00001b.r3.5Cg0002697	556729662	556736855	43.98	protein_coding	5C
MQTL(Pc)LG3.1	AVESA.00001b.r3.5Cg0002698	556823480	556831944	47.9	protein_coding	5C
MQTL(Pc)LG3.1	AVESA.00001b.r3.5Cg0002699	556899462	556901173	60.34	protein_coding	5C
MQTL(Pc)LG3.1	AVESA.00001b.r3.5Cg0002700	556918784	556921357	40.68	protein_coding	5C
MQTL(Pc)LG3.1	AVESA.00001b.r3.5Cg0002701	557108894	557115485	40.26	protein_coding	5C
MQTL(Pc)LG3.1	AVESA.00001b.r3.5Cg0002702	557134024	557138991	46.1	protein_coding	5C
MQTL(Pc)LG3.1	AVESA.00001b.r3.5Cg0002703	557346407	557348622	37.91	protein_coding	5C
MQTL(Pc)LG3.1	AVESA.00001b.r3.5Cg0002704	557404113	557408248	42.84	ncRNA	5C
MQTL(Pc)LG3.1	AVESA.00001b.r3.5Cg0002705	557454108	557462818	47.01	protein_coding	5C
MQTL(Pc)LG3.1	AVESA.00001b.r3.5Cg0002706	557471427	557474480	42.44	protein_coding	5C
MQTL(Pc)LG3.1	AVESA.00001b.r3.5Cg0002707	557476149	557486628	39.91	protein_coding	5C
MQTL(Pc)LG3.1	AVESA.00001b.r3.5Cg0002708	557539667	557543389	51.79	protein_coding	5C
MQTL(Pc)LG3.1	AVESA.00001b.r3.5Cg0002709	557557177	557564430	42.61	protein_coding	5C
MQTL(Pc)LG3.1	AVESA.00001b.r3.5Cg0002710	557639308	557642210	46.54	protein_coding	5C
MQTL(Pc)LG3.1	AVESA.00001b.r3.5Cg0002711	557642676	557646625	43.19	protein_coding	5C
MQTL(Pc)LG3.1	AVESA.00001b.r3.5Cg0002712	557704157	557707679	48.03	protein_coding	5C
MQTL(Pc)LG3.1	AVESA.00001b.r3.5Cg0002713	557719436	557724583	44.89	protein_coding	5C
MQTL(Pc)LG3.1	AVESA.00001b.r3.5Cg0002714	557752821	557757696	46.29	protein_coding	5C
MQTL(Pc)LG3.1	AVESA.00001b.r3.5Cg0002715	557785872	557791626	43.39	protein_coding	5C
MQTL(Pc)LG3.1	AVESA.00001b.r3.5Cg0002716	557790443	557799789	45.24	protein_coding	5C
MQTL(Pc)LG3.1	AVESA.00001b.r3.5Cg0002717	557942091	557946588	50.4	protein_coding	5C
MQTL(Pc)LG3.1	AVESA.00001b.r3.5Cg0002718	557997019	558015430	43.73	protein_coding	5C
MQTL(Pc)LG3.1	AVESA.00001b.r3.5Cg0002719	558019467	558023042	41.67	ncRNA	5C
MQTL(Pc)LG3.1	AVESA.00001b.r3.5Cg0002720	558036739	558058287	44.26	protein_coding	5C
MQTL(Pc)LG3.1	AVESA.00001b.r3.5Cg0002721	558082722	558087464	47.67	protein_coding	5C
MQTL(Pc)LG3.1	AVESA.00001b.r3.5Cg0002722	558189580	558193922	41.75	protein_coding	5C
MQTL(Pc)LG3.1	AVESA.00001b.r3.5Cg0002723	558232181	558237791	53.13	protein_coding	5C
MQTL(Pc)LG3.1	AVESA.00001b.r3.5Cg0002724	558315858	558320709	43.24	protein_coding	5C
MQTL(Pc)LG3.1	AVESA.00001b.r3.5Cg0002725	558426217	558429684	49.94	protein_coding	5C
MQTL(Pc)LG3.1	AVESA.00001b.r3.5Cg0002726	558430344	558436812	43.93	protein_coding	5C
MQTL(Pc)LG3.1	AVESA.00001b.r3.5Cg0002727	558442694	558446490	41.22	protein_coding	5C
MQTL(Pc)LG3.1	AVESA.00001b.r3.5Cg0002728	558461220	558465183	52.4	protein_coding	5C
MQTL(Pc)LG3.1	AVESA.00001b.r3.5Cg0002729	558473206	558476559	46.3	protein_coding	5C
MQTL(Pc)LG3.1	AVESA.00001b.r3.5Cg0002730	558479901	558485533	44.36	protein_coding	5C
MQTL(Pc)LG3.1	AVESA.00001b.r3.5Cg0002731	558485906	558488723	47.87	protein_coding	5C
MQTL(Pc)LG3.1	AVESA.00001b.r3.5Cg0002732	558806261	558810702	44.6	protein_coding	5C
MQTL(Pc)LG3.1	AVESA.00001b.r3.5Cg0002733	558943893	558948911	50.33	protein_coding	5C
MQTL(Pc)LG3.1	AVESA.00001b.r3.5Cg0002734	558973394	558976647	43.45	protein_coding	5C
MQTL(Pc)LG3.1	AVESA.00001b.r3.5Cg0002735	558984522	558990822	44.22	ncRNA	5C
MQTL(Pc)LG3.1	AVESA.00001b.r3.5Cg0002736	559017834	559024289	42.39	protein_coding	5C
MQTL(Pc)LG3.1	AVESA.00001b.r3.5Cg0002737	559045738	559054125	43.86	protein_coding	5C
MQTL(Pc)LG3.1	AVESA.00001b.r3.5Cg0002738	559107355	559112358	42.81	protein_coding	5C
MQTL(Pc)LG3.1	AVESA.00001b.r3.5Cg0002739	559366645	559368405	55.82	protein_coding	5C
MQTL(Pc)LG3.1	AVESA.00001b.r3.5Cg0002740	559375699	559377306	55.1	protein_coding	5C
MQTL(Pc)LG3.1	AVESA.00001b.r3.5Cg0002741	559377968	559381868	53.35	protein_coding	5C
MQTL(Pc)LG3.1	AVESA.00001b.r3.5Cg0002742	559380471	559382074	63.47	protein_coding	5C
MQTL(Pc)LG3.1	AVESA.00001b.r3.5Cg0002743	559635961	559642178	51.19	protein_coding	5C
MQTL(Pc)LG3.1	AVESA.00001b.r3.5Cg0002744	559650412	559658052	42.32	protein_coding	5C
MQTL(Pc)LG3.1	AVESA.00001b.r3.5Cg0002745	559712398	559726404	50.59	protein_coding	5C
MQTL(Pc)LG3.1	AVESA.00001b.r3.5Cg0002746	559752498	559754428	55.05	protein_coding	5C
MQTL(Pc)LG3.1	AVESA.00001b.r3.5Cg0002747	559826488	559836578	41.04	protein_coding	5C
MQTL(Pc)LG3.1	AVESA.00001b.r3.5Cg0002748	559837424	559845859	40.8	protein_coding	5C
MQTL(Pc)LG3.1	AVESA.00001b.r3.5Cg0002749	559877020	559881027	49.35	protein_coding	5C
MQTL(Pc)LG3.1	AVESA.00001b.r3.5Cg0002750	560836372	560840310	47.83	protein_coding	5C
MQTL(Pc)LG3.1	AVESA.00001b.r3.5Cg0002751	560883655	560892000	42.08	protein_coding	5C
MQTL(Pc)LG3.1	AVESA.00001b.r3.5Cg0002752	560904467	560906216	37.6	protein_coding	5C
MQTL(Pc)LG3.1	AVESA.00001b.r3.5Cg0002753	561195941	561201782	44.18	protein_coding	5C
MQTL(Pc)LG3.1	AVESA.00001b.r3.5Cg0002754	561202067	561204681	47	protein_coding	5C
MQTL(Pc)LG3.1	AVESA.00001b.r3.5Cg0002755	561270770	561277567	42.76	protein_coding	5C
MQTL(Pc)LG3.1	AVESA.00001b.r3.5Cg0002756	561320288	561324244	44.76	protein_coding	5C
MQTL(Pc)LG3.1	AVESA.00001b.r3.5Cg0002757	561325870	561327285	62.85	protein_coding	5C
MQTL(Pc)LG3.1	AVESA.00001b.r3.5Cg0002758	561384365	561387317	64.58	protein_coding	5C
MQTL(Pc)LG3.1	AVESA.00001b.r3.5Cg0002759	561387419	561390232	45.13	protein_coding	5C
MQTL(Pc)LG3.1	AVESA.00001b.r3.5Cg0002760	561505934	561509633	53.41	protein_coding	5C
MQTL(Pc)LG3.1	AVESA.00001b.r3.5Cg0002761	561520954	561523610	46.37	protein_coding	5C
MQTL(Pc)LG3.1	AVESA.00001b.r3.5Cg0002762	561546963	561563622	40.49	protein_coding	5C
MQTL(Pc)LG3.1	AVESA.00001b.r3.5Cg0002763	561797966	561799302	52.13	protein_coding	5C
MQTL(Pc)LG3.1	AVESA.00001b.r3.5Cg0002764	561802356	561806992	40.39	protein_coding	5C
MQTL(Pc)LG3.2	AVESA.00001b.r3.5Cg0002259	517749822	517752665	55.27	protein_coding	5C
MQTL(Pc)LG3.2	AVESA.00001b.r3.5Cg0002260	517779184	517783330	44.71	protein_coding	5C
MQTL(Pc)LG3.2	AVESA.00001b.r3.5Cg0002261	517908948	517911143	48.36	protein_coding	5C
MQTL(Pc)LG3.2	AVESA.00001b.r3.5Cg0002262	517976151	517990248	40.96	protein_coding	5C
MQTL(Pc)LG3.2	AVESA.00001b.r3.5Cg0002263	518173109	518180851	41.31	protein_coding	5C
MQTL(Pc)LG3.2	AVESA.00001b.r3.5Cg0002264	518288396	518291294	42.84	protein_coding	5C
MQTL(Pc)LG3.2	AVESA.00001b.r3.5Cg0002265	518292882	518301185	39.82	protein_coding	5C
MQTL(Pc)LG3.2	AVESA.00001b.r3.5Cg0002266	518302526	518303925	64.57	protein_coding	5C
MQTL(Pc)LG3.2	AVESA.00001b.r3.5Cg0002267	518425060	518436616	41.51	protein_coding	5C
MQTL(Pc)LG3.2	AVESA.00001b.r3.5Cg0002268	518439824	518443967	42.08	protein_coding	5C
MQTL(Pc)LG3.2	AVESA.00001b.r3.5Cg0002269	518523016	518534102	41.72	protein_coding	5C
MQTL(Pc)LG3.2	AVESA.00001b.r3.5Cg0002270	518533741	518536340	45.08	ncRNA	5C
MQTL(Pc)LG3.2	AVESA.00001b.r3.5Cg0002271	518550093	518551268	66.67	protein_coding	5C
MQTL(Pc)LG3.2	AVESA.00001b.r3.5Cg0002272	518564856	518572462	40.41	protein_coding	5C
MQTL(Pc)LG3.2	AVESA.00001b.r3.5Cg0002273	518581651	518584268	64.4	protein_coding	5C
MQTL(Pc)LG3.2	AVESA.00001b.r3.5Cg0002274	518699719	518701361	65.98	protein_coding	5C
MQTL(Pc)LG3.2	AVESA.00001b.r3.5Cg0002275	518778304	518780668	62.92	protein_coding	5C
MQTL(Pc)LG3.2	AVESA.00001b.r3.5Cg0002276	518969297	518970505	64.68	protein_coding	5C
MQTL(Pc)LG3.2	AVESA.00001b.r3.5Cg0002277	518975575	518976830	68.79	protein_coding	5C
MQTL(Pc)LG3.2	AVESA.00001b.r3.5Cg0002278	519054811	519057084	59.67	protein_coding	5C
MQTL(Pc)LG3.2	AVESA.00001b.r3.5Cg0002279	519055426	519057571	59.65	protein_coding	5C
MQTL(Pc)LG3.2	AVESA.00001b.r3.5Cg0002280	519104566	519105727	65.92	protein_coding	5C
MQTL(Pc)LG3.2	AVESA.00001b.r3.5Cg0002281	519152195	519159810	45.27	protein_coding	5C
MQTL(Pc)LG3.2	AVESA.00001b.r3.5Cg0002282	520602978	520606678	48.72	protein_coding	5C
MQTL(Pc)LG3.2	AVESA.00001b.r3.5Cg0002283	520883729	521004982	46.04	ncRNA	5C
MQTL(Pc)LG3.2	AVESA.00001b.r3.5Cg0002284	521057117	521061520	54.95	protein_coding	5C
MQTL(Pc)LG3.2	AVESA.00001b.r3.5Cg0002285	521433412	521436562	53.32	protein_coding	5C
MQTL(Pc)LG3.2	AVESA.00001b.r3.5Cg0002286	521494915	521499981	44.5	protein_coding	5C
MQTL(Pc)LG3.2	AVESA.00001b.r3.5Cg0002287	521840557	521852509	40.83	protein_coding	5C
MQTL(Pc)LG3.2	AVESA.00001b.r3.5Cg0002288	521867568	521872187	42.92	protein_coding	5C
MQTL(Pc)LG3.2	AVESA.00001b.r3.5Cg0002289	522137760	522146769	45.02	protein_coding	5C
MQTL(Pc)LG3.2	AVESA.00001b.r3.5Cg0002290	522303149	522305702	56.81	protein_coding	5C
MQTL(Pc)LG3.2	AVESA.00001b.r3.5Cg0002291	522320926	522323471	58.41	protein_coding	5C
MQTL(Pc)LG3.2	AVESA.00001b.r3.5Cg0002292	523201043	523204454	40.45	protein_coding	5C
MQTL(Pc)LG3.2	AVESA.00001b.r3.5Cg0002293	523277676	523281077	46.77	protein_coding	5C
MQTL(Pc)LG3.2	AVESA.00001b.r3.5Cg0002294	523417961	523422008	45.87	protein_coding	5C
MQTL(Pc)LG3.2	AVESA.00001b.r3.5Cg0002295	523440039	523445748	44.62	protein_coding	5C
MQTL(Pc)LG3.2	AVESA.00001b.r3.5Cg0002296	523584311	523588579	54.51	protein_coding	5C
MQTL(Pc)LG3.2	AVESA.00001b.r3.5Cg0002297	523691293	523692507	69.63	protein_coding	5C
MQTL(Pc)LG3.2	AVESA.00001b.r3.5Cg0002298	523764491	523766105	62.41	protein_coding	5C
MQTL(Pc)LG3.2	AVESA.00001b.r3.5Cg0002299	523766742	523769775	44.89	ncRNA	5C
MQTL(Pc)LG3.2	AVESA.00001b.r3.5Cg0002300	523809902	523813029	44.18	ncRNA	5C
MQTL(Pc)LG3.2	AVESA.00001b.r3.5Cg0002301	523866200	523868074	56.91	protein_coding	5C
MQTL(Pc)LG3.2	AVESA.00001b.r3.5Cg0002302	523874222	523877968	49.08	protein_coding	5C
MQTL(Pc)LG3.3	AVESA.00001b.r3.5Cg0001970	478087434	478089407	70.92	protein_coding	5C
MQTL(Pc)LG3.3	AVESA.00001b.r3.5Cg0001971	478172426	478177085	41.29	protein_coding	5C
MQTL(Pc)LG3.3	AVESA.00001b.r3.5Cg0001972	478366650	478370154	42.28	protein_coding	5C
MQTL(Pc)LG3.3	AVESA.00001b.r3.5Cg0001973	480075695	480079968	41.81	protein_coding	5C
MQTL(Pc)LG3.3	AVESA.00001b.r3.5Cg0001974	480080146	480086464	37.74	protein_coding	5C
MQTL(Pc)LG3.3	AVESA.00001b.r3.5Cg0001975	480260030	480267856	41.14	protein_coding	5C
MQTL(Pc)LG3.3	AVESA.00001b.r3.5Cg0001976	480394785	480399621	49.27	protein_coding	5C
MQTL(Pc)LG3.3	AVESA.00001b.r3.5Cg0001977	480454291	480459172	42.63	protein_coding	5C
MQTL(Pc)LG3.3	AVESA.00001b.r3.5Cg0001978	480950649	480966327	44.99	protein_coding	5C
MQTL(Pc)LG3.3	AVESA.00001b.r3.5Cg0001979	480978605	480981110	49.32	protein_coding	5C
MQTL(Pc)LG3.3	AVESA.00001b.r3.5Cg0001980	480991530	481002044	48.24	protein_coding	5C
MQTL(Pc)LG3.3	AVESA.00001b.r3.5Cg0001981	481240894	481247454	52.84	protein_coding	5C
MQTL(Pc)LG3.3	AVESA.00001b.r3.5Cg0001982	481323361	481326771	45.91	protein_coding	5C
MQTL(Pc)LG3.3	AVESA.00001b.r3.5Cg0001983	481449635	481456899	43.06	protein_coding	5C
MQTL(Pc)LG3.3	AVESA.00001b.r3.5Cg0001984	481507438	481516015	42.77	protein_coding	5C
MQTL(Pc)LG3.3	AVESA.00001b.r3.5Cg0001985	481518974	481523012	41.42	protein_coding	5C
MQTL(Pc)LG3.3	AVESA.00001b.r3.5Cg0001986	481526236	481534637	44.6	protein_coding	5C
MQTL(Pc)LG3.3	AVESA.00001b.r3.5Cg0001987	481584683	481587291	39.4	ncRNA	5C
MQTL(Pc)LG3.3	AVESA.00001b.r3.5Cg0001988	481593147	481605407	51.46	protein_coding	5C
MQTL(Pc)LG3.3	AVESA.00001b.r3.5Cg0001989	482149084	482154987	48.68	protein_coding	5C
MQTL(Pc)LG3.3	AVESA.00001b.r3.5Cg0001990	482512727	482514996	59.82	protein_coding	5C
MQTL(Pc)LG3.3	AVESA.00001b.r3.5Cg0001991	482858751	482861199	49.53	protein_coding	5C
MQTL(Pc)LG3.3	AVESA.00001b.r3.5Cg0001992	483388760	483391922	43.72	protein_coding	5C
MQTL(Pc)LG3.3	AVESA.00001b.r3.5Cg0001993	483462920	483467108	57.22	protein_coding	5C
MQTL(Pc)LG3.3	AVESA.00001b.r3.5Cg0001994	483469075	483474275	44.2	protein_coding	5C
MQTL(Pc)LG3.3	AVESA.00001b.r3.5Cg0001995	483744124	483745699	52.79	ncRNA	5C
MQTL(Pc)LG3.3	AVESA.00001b.r3.5Cg0001996	483744770	483745362	63.91	protein_coding	5C
MQTL(Pc)LG3.3	AVESA.00001b.r3.5Cg0001997	483775652	483782207	45.03	protein_coding	5C
MQTL(Pc)LG3.3	AVESA.00001b.r3.5Cg0001998	483893806	483895685	58.03	protein_coding	5C
MQTL(Pc)LG3.3	AVESA.00001b.r3.5Cg0001999	484014061	484015777	59.99	protein_coding	5C
MQTL(Pc)LG3.3	AVESA.00001b.r3.5Cg0002000	484044153	484045803	60.69	protein_coding	5C
MQTL(Pc)LG3.3	AVESA.00001b.r3.5Cg0002001	484223036	484225074	57.43	protein_coding	5C
MQTL(Pc)LG3.3	AVESA.00001b.r3.5Cg0002002	484347980	484351377	61.51	protein_coding	5C
MQTL(Pc)LG3.3	AVESA.00001b.r3.5Cg0002003	484773688	484777475	42	protein_coding	5C
MQTL(Pc)LG3.3	AVESA.00001b.r3.5Cg0002004	484790476	484791981	54.91	protein_coding	5C
MQTL(Pc)LG3.3	AVESA.00001b.r3.5Cg0002005	484800762	484810815	43.68	protein_coding	5C
MQTL(Pc)LG3.3	AVESA.00001b.r3.5Cg0002006	484934450	484938128	51.1	protein_coding	5C
MQTL(Pc)LG3.3	AVESA.00001b.r3.5Cg0002007	485175607	485180613	44.62	protein_coding	5C
MQTL(Pc)LG3.3	AVESA.00001b.r3.5Cg0002008	485210577	485212947	57.61	protein_coding	5C
MQTL(Pc)LG3.3	AVESA.00001b.r3.5Cg0002009	485296029	485297119	61.23	protein_coding	5C
MQTL(Pc)LG3.3	AVESA.00001b.r3.5Cg0002010	485465847	485476722	43.92	protein_coding	5C
MQTL(Pc)LG3.3	AVESA.00001b.r3.5Cg0002011	485643946	485651625	44.05	protein_coding	5C
MQTL(Pc)LG3.3	AVESA.00001b.r3.5Cg0002012	485719477	485721980	45.05	ncRNA	5C
MQTL(Pc)LG6.1	AVESA.00001b.r3.5Dg0003119	467312311	467315826	41.75	protein_coding	5D
MQTL(Pc)LG6.1	AVESA.00001b.r3.5Dg0003124	467642742	467646659	48.6	protein_coding	5D
MQTL(Pc)LG6.1	AVESA.00001b.r3.5Dg0003106	465932112	465939189	41.07	protein_coding	5D
MQTL(Pc)LG6.1	AVESA.00001b.r3.5Dg0003110	466465978	466469372	43.48	protein_coding	5D
MQTL(Pc)LG6.1	AVESA.00001b.r3.5Dg0003150	469477034	469479607	55.52	protein_coding	5D
MQTL(Pc)LG6.1	AVESA.00001b.r3.5Dg0003155	470470593	470476382	49.43	protein_coding	5D
MQTL(Pc)LG6.1	AVESA.00001b.r3.5Dg0003138	468516649	468521345	39.37	protein_coding	5D
MQTL(Pc)LG6.1	AVESA.00001b.r3.5Dg0003154	470437976	470439947	49.09	protein_coding	5D
MQTL(Pc)LG6.1	AVESA.00001b.r3.5Dg0003117	467140323	467142051	49.86	protein_coding	5D
MQTL(Pc)LG6.1	AVESA.00001b.r3.5Dg0003162	471300504	471303845	40.72	protein_coding	5D
MQTL(Pc)LG6.1	AVESA.00001b.r3.5Dg0003141	468560451	468561385	52.41	protein_coding	5D
MQTL(Pc)LG6.1	AVESA.00001b.r3.5Dg0003120	467353970	467354760	54.24	protein_coding	5D
MQTL(Pc)LG6.1	AVESA.00001b.r3.5Dg0003116	467059765	467063930	48.13	protein_coding	5D
MQTL(Pc)LG6.1	AVESA.00001b.r3.5Dg0003134	468466467	468472768	43.7	protein_coding	5D
MQTL(Pc)LG6.1	AVESA.00001b.r3.5Dg0003164	471489906	471494690	41.53	protein_coding	5D
MQTL(Pc)LG6.1	AVESA.00001b.r3.5Dg0003126	467727617	467728484	51.84	protein_coding	5D
MQTL(Pc)LG6.1	AVESA.00001b.r3.5Dg0003132	468307445	468308126	62.32	protein_coding	5D
MQTL(Pc)LG6.1	AVESA.00001b.r3.5Dg0003123	467599710	467601320	47.11	protein_coding	5D
MQTL(Pc)LG6.1	AVESA.00001b.r3.5Dg0003111	466517912	466526229	43.56	protein_coding	5D
MQTL(Pc)LG6.1	AVESA.00001b.r3.5Dg0003161	471232704	471238005	44.64	protein_coding	5D
MQTL(Pc)LG6.1	AVESA.00001b.r3.5Dg0003160	471191341	471195164	38.47	protein_coding	5D
MQTL(Pc)LG6.1	AVESA.00001b.r3.5Dg0003146	469170122	469172723	55.15	protein_coding	5D
MQTL(Pc)LG6.1	AVESA.00001b.r3.5Dg0003145	468998480	469001394	53.07	protein_coding	5D
MQTL(Pc)LG6.1	AVESA.00001b.r3.5Dg0003152	470134823	470275716	44.81	protein_coding	5D
MQTL(Pc)LG6.1	AVESA.00001b.r3.5Dg0003157	470478041	470481084	49.7	protein_coding	5D
MQTL(Pc)LG6.1	AVESA.00001b.r3.5Dg0003149	469400147	469402922	54.68	protein_coding	5D
MQTL(Pc)LG6.1	AVESA.00001b.r3.5Dg0003135	468478080	468482600	45.74	protein_coding	5D
MQTL(Pc)LG6.1	AVESA.00001b.r3.5Dg0003109	466396219	466401563	42.21	protein_coding	5D
MQTL(Pc)LG6.1	AVESA.00001b.r3.5Dg0003137	468499210	468503890	41.64	protein_coding	5D
MQTL(Pc)LG6.1	AVESA.00001b.r3.5Dg0003118	467251463	467259236	42.32	protein_coding	5D
MQTL(Pc)LG6.1	AVESA.00001b.r3.5Dg0003148	469323595	469326226	54.86	protein_coding	5D
MQTL(Pc)LG6.1	AVESA.00001b.r3.5Dg0003156	470477277	470483438	46.66	protein_coding	5D
MQTL(Pc)LG6.1	AVESA.00001b.r3.5Dg0003125	467661500	467662514	50.34	protein_coding	5D
MQTL(Pc)LG6.1	AVESA.00001b.r3.5Dg0003140	468541342	468542318	51.18	protein_coding	5D
MQTL(Pc)LG6.1	AVESA.00001b.r3.5Dg0003114	466658131	466669620	39.41	protein_coding	5D
MQTL(Pc)LG6.1	AVESA.00001b.r3.5Dg0003113	466599507	466607405	45.2	ncRNA	5D
MQTL(Pc)LG6.1	AVESA.00001b.r3.5Dg0003131	468289714	468292807	50.61	protein_coding	5D
MQTL(Pc)LG6.1	AVESA.00001b.r3.5Dg0003147	469246870	469249336	55.98	protein_coding	5D
MQTL(Pc)LG6.1	AVESA.00001b.r3.5Dg0003107	466017555	466019681	57.73	protein_coding	5D
MQTL(Pc)LG6.1	AVESA.00001b.r3.5Dg0003142	468614587	468615601	50.44	protein_coding	5D
MQTL(Pc)LG6.1	AVESA.00001b.r3.5Dg0003115	466973272	466974862	60.15	protein_coding	5D
MQTL(Pc)LG6.1	AVESA.00001b.r3.5Dg0003136	468483222	468498175	43.97	protein_coding	5D
MQTL(Pc)LG6.1	AVESA.00001b.r3.5Dg0003122	467503842	467504727	51.13	protein_coding	5D
MQTL(Pc)LG6.1	AVESA.00001b.r3.5Dg0003108	466075743	466079105	52.48	protein_coding	5D
MQTL(Pc)LG6.1	AVESA.00001b.r3.5Dg0003163	471304520	471317555	41.1	protein_coding	5D
MQTL(Pc)LG6.1	AVESA.00001b.r3.5Dg0003153	470312893	470314487	64.89	protein_coding	5D
MQTL(Pc)LG6.1	AVESA.00001b.r3.5Dg0003130	468088859	468103812	41.55	protein_coding	5D
MQTL(Pc)LG6.1	AVESA.00001b.r3.5Dg0003158	470518040	470530653	39.19	protein_coding	5D
MQTL(Pc)LG6.1	AVESA.00001b.r3.5Dg0003121	467409915	467410801	51.97	protein_coding	5D
MQTL(Pc)LG6.1	AVESA.00001b.r3.5Dg0003105	464745200	464747430	44.51	protein_coding	5D
MQTL(Pc)LG6.1	AVESA.00001b.r3.5Dg0003159	470606485	470609192	48.78	protein_coding	5D
MQTL(Pc)LG6.1	AVESA.00001b.r3.5Dg0003128	467973643	467976092	51.14	protein_coding	5D
MQTL(Pc)LG6.1	AVESA.00001b.r3.5Dg0003139	468521741	468523489	58.26	protein_coding	5D
MQTL(Pc)LG6.1	AVESA.00001b.r3.5Dg0003129	467976814	467980535	39.76	protein_coding	5D
MQTL(Pc)LG6.1	AVESA.00001b.r3.5Dg0003133	468380602	468383955	44.19	protein_coding	5D
MQTL(Pc)LG6.1	AVESA.00001b.r3.5Dg0003151	469553676	469556325	55.25	protein_coding	5D
MQTL(Pc)LG6.1	AVESA.00001b.r3.5Dg0003112	466585794	466597565	43.07	protein_coding	5D
MQTL(Pc)LG6.1	AVESA.00001b.r3.5Dg0003144	468991493	468996236	52.63	protein_coding	5D
MQTL(Pc)LG6.1	AVESA.00001b.r3.5Dg0003143	468901180	468902624	58.34	protein_coding	5D
MQTL(Pc)LG6.1	AVESA.00001b.r3.5Dg0003127	467806187	467807505	40.64	protein_coding	5D
MQTL(Pc)LG6.2	AVESA.00001b.r3.5Dg0000403	41617686	41625416	40.23	protein_coding	5D
MQTL(Pc)LG6.2	AVESA.00001b.r3.5Dg0000404	41659077	41664019	40.74	protein_coding	5D
MQTL(Pc)LG6.2	AVESA.00001b.r3.5Dg0000405	41826352	41829119	46.89	protein_coding	5D
MQTL(Pc)LG6.2	AVESA.00001b.r3.5Dg0000406	41845946	41858837	39.92	protein_coding	5D
MQTL(Pc)LG6.2	AVESA.00001b.r3.5Dg0000407	41967913	41971193	46.63	protein_coding	5D
MQTL(Pc)LG6.2	AVESA.00001b.r3.5Dg0000408	41979603	41980437	64.55	protein_coding	5D
MQTL(Pc)LG6.2	AVESA.00001b.r3.5Dg0000409	42063363	42067631	42.09	protein_coding	5D
MQTL(Pc)LG6.2	AVESA.00001b.r3.5Dg0000410	42067990	42069417	64.71	protein_coding	5D
MQTL(Pc)LG6.2	AVESA.00001b.r3.5Dg0000411	42081990	42085345	41.54	protein_coding	5D
MQTL(Pc)LG6.2	AVESA.00001b.r3.5Dg0000412	42292193	42295247	61.21	protein_coding	5D
MQTL(Pc)LG6.2	AVESA.00001b.r3.5Dg0000413	42468542	42471510	46.68	protein_coding	5D
MQTL(Pc)LG6.2	AVESA.00001b.r3.5Dg0000414	42481249	42488751	41.46	protein_coding	5D
MQTL(Pc)LG6.2	AVESA.00001b.r3.5Dg0000415	42558916	42563543	41.08	protein_coding	5D
MQTL(Pc)LG6.2	AVESA.00001b.r3.5Dg0000416	42634989	42648723	38.35	protein_coding	5D
MQTL(Pc)LG6.2	AVESA.00001b.r3.5Dg0000417	42757390	42761782	41.29	protein_coding	5D
MQTL(Pc)LG6.2	AVESA.00001b.r3.5Dg0000418	42802312	42818282	42.4	protein_coding	5D
MQTL(Pc)LG6.2	AVESA.00001b.r3.5Dg0000419	42809141	42813867	48.04	protein_coding	5D
MQTL(Pc)LG6.2	AVESA.00001b.r3.5Dg0000420	42893091	42898660	40.41	protein_coding	5D
MQTL(Pc)LG6.2	AVESA.00001b.r3.5Dg0000421	42956942	42962799	40.97	protein_coding	5D
MQTL(Pc)LG6.2	AVESA.00001b.r3.5Dg0000422	42986912	42989261	60.89	protein_coding	5D
MQTL(Pc)LG6.2	AVESA.00001b.r3.5Dg0000423	43115531	43122271	41.74	protein_coding	5D
MQTL(Pc)LG6.2	AVESA.00001b.r3.5Dg0000424	43285473	43288928	49.31	protein_coding	5D
MQTL(Pc)LG6.2	AVESA.00001b.r3.5Dg0000425	43506769	43507428	52.12	protein_coding	5D
MQTL(Pc)LG6.2	AVESA.00001b.r3.5Dg0000426	43750009	43757519	41.46	protein_coding	5D
MQTL(Pc)LG6.2	AVESA.00001b.r3.5Dg0000427	43805374	43809474	40.99	protein_coding	5D
MQTL(Pc)LG6.2	AVESA.00001b.r3.5Dg0000428	43816879	43819091	50.52	protein_coding	5D
MQTL(Pc)LG6.2	AVESA.00001b.r3.5Dg0000429	43829582	43840024	39.62	protein_coding	5D
MQTL(Pc)LG6.2	AVESA.00001b.r3.5Dg0000430	43896758	43902103	48.28	protein_coding	5D
MQTL(Pc)LG6.2	AVESA.00001b.r3.5Dg0000431	44082265	44085610	39.93	ncRNA	5D
MQTL(Pc)LG6.2	AVESA.00001b.r3.5Dg0000432	44107655	44110563	50.15	protein_coding	5D
MQTL(Pc)LG6.2	AVESA.00001b.r3.5Dg0000433	44339311	44340803	56.8	protein_coding	5D
MQTL(Pc)LG6.2	AVESA.00001b.r3.5Dg0000434	44417968	44419533	55.62	protein_coding	5D
MQTL(Pc)LG6.2	AVESA.00001b.r3.5Dg0000435	44441866	44444547	57.79	protein_coding	5D
MQTL(Pc)LG6.2	AVESA.00001b.r3.5Dg0000436	44446391	44451481	38.38	protein_coding	5D
MQTL(Pc)LG6.2	AVESA.00001b.r3.5Dg0000437	44506810	44508778	58.91	protein_coding	5D
MQTL(Pc)LG6.2	AVESA.00001b.r3.5Dg0000438	44642863	44647253	42.09	protein_coding	5D
MQTL(Pc)LG6.2	AVESA.00001b.r3.5Dg0000439	44680240	44683924	39.13	protein_coding	5D
MQTL(Pc)LG6.2	AVESA.00001b.r3.5Dg0000440	44684257	44689825	43.13	protein_coding	5D
MQTL(Pc)LG6.2	AVESA.00001b.r3.5Dg0000441	44840926	44844988	45.46	protein_coding	5D
MQTL(Pc)LG6.2	AVESA.00001b.r3.5Dg0000442	44845264	44846722	61.48	protein_coding	5D
MQTL(Pc)LG6.2	AVESA.00001b.r3.5Dg0000443	44999427	45002091	44.95	protein_coding	5D
MQTL(Pc)LG6.2	AVESA.00001b.r3.5Dg0000444	45506044	45516072	43.77	protein_coding	5D
MQTL(Pc)LG6.2	AVESA.00001b.r3.5Dg0000445	45564464	45568412	41.63	protein_coding	5D
MQTL(Pc)LG6.2	AVESA.00001b.r3.5Dg0000446	45682552	45686625	41.04	protein_coding	5D
MQTL(Pc)LG6.2	AVESA.00001b.r3.5Dg0000447	45960841	45964385	41.07	ncRNA	5D
MQTL(Pc)LG6.2	AVESA.00001b.r3.5Dg0000448	46246256	46251742	44.65	protein_coding	5D
MQTL(Pc)LG6.2	AVESA.00001b.r3.5Dg0000449	46314005	46317107	49.56	protein_coding	5D
MQTL(Pc)LG6.2	AVESA.00001b.r3.5Dg0000450	46353416	46356618	41.34	protein_coding	5D
MQTL(Pc)LG6.2	AVESA.00001b.r3.5Dg0000451	46361995	46366244	51.2	protein_coding	5D
MQTL(Pc)LG6.2	AVESA.00001b.r3.5Dg0000452	46645679	46649394	49.11	protein_coding	5D
MQTL(Pc)LG6.2	AVESA.00001b.r3.5Dg0000453	47313994	47317127	53.29	protein_coding	5D
MQTL(Pc)LG6.2	AVESA.00001b.r3.5Dg0000454	47324053	47328142	46.55	protein_coding	5D
MQTL(Pc)LG6.2	AVESA.00001b.r3.5Dg0000455	47343842	47348486	42.76	protein_coding	5D
MQTL(Pc)LG6.2	AVESA.00001b.r3.5Dg0000456	47660889	47663145	46.34	protein_coding	5D
MQTL(Pc)LG6.2	AVESA.00001b.r3.5Dg0000457	47702000	47707266	41.14	protein_coding	5D
MQTL(Pc)LG6.2	AVESA.00001b.r3.5Dg0000458	47810452	47815943	41.35	protein_coding	5D
MQTL(Pc)LG6.2	AVESA.00001b.r3.5Dg0000459	47974343	47978673	39.76	ncRNA	5D
MQTL(Pc)LG6.2	AVESA.00001b.r3.5Dg0000460	47988766	47997826	39.63	protein_coding	5D
MQTL(Pc)LG6.2	AVESA.00001b.r3.5Dg0000461	48397791	48404262	40.65	protein_coding	5D
MQTL(Pc)LG6.2	AVESA.00001b.r3.5Dg0000462	48469669	48475951	44.85	protein_coding	5D
MQTL(Pc)LG6.2	AVESA.00001b.r3.5Dg0000463	48877065	48889570	41.55	protein_coding	5D
MQTL(Pc)LG6.2	AVESA.00001b.r3.5Dg0000464	49120619	49124756	42.46	protein_coding	5D
MQTL(Pc)LG6.2	AVESA.00001b.r3.5Dg0000465	49257267	49259246	46.31	protein_coding	5D
MQTL(Pc)LG6.2	AVESA.00001b.r3.5Dg0000466	49319346	49321683	42.13	protein_coding	5D
MQTL(Pc)LG6.2	AVESA.00001b.r3.5Dg0000467	49448191	49455877	38.58	protein_coding	5D
MQTL(Pc)LG6.2	AVESA.00001b.r3.5Dg0000468	49457213	49460932	42.02	protein_coding	5D
MQTL(Pc)LG6.2	AVESA.00001b.r3.5Dg0000469	49462069	49464542	43.21	protein_coding	5D
MQTL(Pc)LG6.2	AVESA.00001b.r3.5Dg0000470	49523285	49525796	45.7	protein_coding	5D
MQTL(Pc)LG6.2	AVESA.00001b.r3.5Dg0000471	49957374	49961280	41.57	protein_coding	5D
MQTL(Pc)LG6.2	AVESA.00001b.r3.5Dg0000472	50051560	50056202	42.28	protein_coding	5D
MQTL(Pc)LG6.2	AVESA.00001b.r3.5Dg0000473	50101868	50104656	48.98	protein_coding	5D
MQTL(Pc)LG6.2	AVESA.00001b.r3.5Dg0000474	50580613	50583582	44.01	protein_coding	5D
MQTL(Pc)LG6.2	AVESA.00001b.r3.5Dg0000475	50599634	50603108	43.97	protein_coding	5D
MQTL(Pc)LG6.2	AVESA.00001b.r3.5Dg0000476	50604506	50607660	40.29	protein_coding	5D
MQTL(Pc)LG6.2	AVESA.00001b.r3.5Dg0000477	50763547	50766216	47.64	protein_coding	5D
MQTL(Pc)LG6.2	AVESA.00001b.r3.5Dg0000478	50977864	50982324	47.3	protein_coding	5D
MQTL(Pc)LG6.2	AVESA.00001b.r3.5Dg0000479	51243023	51245614	54.09	protein_coding	5D
MQTL(Pc)LG6.2	AVESA.00001b.r3.5Dg0000480	51500446	51504041	42.24	ncRNA	5D
MQTL(Pc)LG6.2	AVESA.00001b.r3.5Dg0000481	51703877	51715976	40.91	protein_coding	5D
MQTL(Pc)LG6.2	AVESA.00001b.r3.5Dg0000482	52310384	52313406	44.96	protein_coding	5D
MQTL(Pc)LG6.2	AVESA.00001b.r3.5Dg0000483	52680114	52685892	40.06	protein_coding	5D
MQTL(Pc)LG6.2	AVESA.00001b.r3.5Dg0000484	52814077	52817470	43.28	protein_coding	5D
MQTL(Pc)LG6.2	AVESA.00001b.r3.5Dg0000485	52840683	52844847	44.47	protein_coding	5D
MQTL(Pc)LG6.2	AVESA.00001b.r3.5Dg0000486	53025016	53032912	41.55	protein_coding	5D
MQTL(Pc)LG6.2	AVESA.00001b.r3.5Dg0000487	53035288	53037103	56.06	protein_coding	5D
MQTL(Pc)LG6.2	AVESA.00001b.r3.5Dg0000488	53038385	53040364	54.24	protein_coding	5D
MQTL(Pc)LG6.2	AVESA.00001b.r3.5Dg0000489	53103095	53104738	55.17	protein_coding	5D
MQTL(Pc)LG6.2	AVESA.00001b.r3.5Dg0000490	53155289	53156792	55.12	protein_coding	5D
MQTL(Pc)LG6.2	AVESA.00001b.r3.5Dg0000491	53170452	53172662	42.42	protein_coding	5D
MQTL(Pc)LG6.2	AVESA.00001b.r3.5Dg0000492	53215695	53217518	59.7	protein_coding	5D
MQTL(Pc)LG6.2	AVESA.00001b.r3.5Dg0000493	53221100	53222758	57.87	protein_coding	5D
MQTL(Pc)LG6.2	AVESA.00001b.r3.5Dg0000494	53262640	53267041	45.05	protein_coding	5D
MQTL(Pc)LG6.2	AVESA.00001b.r3.5Dg0000495	53373552	53381692	39.91	protein_coding	5D
MQTL(Pc)LG6.2	AVESA.00001b.r3.5Dg0000496	53382996	53385083	44.73	protein_coding	5D
MQTL(Pc)LG6.2	AVESA.00001b.r3.5Dg0000497	53709974	53714471	42.69	protein_coding	5D
MQTL(Pc)LG6.2	AVESA.00001b.r3.5Dg0000498	53729981	53735295	41.52	protein_coding	5D
MQTL(Pc)LG6.2	AVESA.00001b.r3.5Dg0000499	53842167	53845436	43	protein_coding	5D
MQTL(Pc)LG6.2	AVESA.00001b.r3.5Dg0000500	53944725	53956769	44.76	protein_coding	5D
MQTL(Pc)LG6.2	AVESA.00001b.r3.5Dg0000501	53964626	53970388	45.97	protein_coding	5D
MQTL(Pc)LG6.2	AVESA.00001b.r3.5Dg0000502	53991807	53997780	48.04	protein_coding	5D
MQTL(Pc)LG6.2	AVESA.00001b.r3.5Dg0000503	54039216	54042353	46.4	protein_coding	5D
MQTL(Pc)LG6.2	AVESA.00001b.r3.5Dg0000504	54254772	54258160	50.25	protein_coding	5D
MQTL(Pc)LG6.2	AVESA.00001b.r3.5Dg0000505	54293551	54298351	44.68	protein_coding	5D
MQTL(Pc)LG6.2	AVESA.00001b.r3.5Dg0000506	54460356	54463924	45.14	ncRNA	5D
MQTL(Pc)LG6.2	AVESA.00001b.r3.5Dg0000507	54480210	54482896	48.68	protein_coding	5D
MQTL(Pc)LG6.2	AVESA.00001b.r3.5Dg0000508	54482988	54492726	42.2	protein_coding	5D
MQTL(Pc)LG6.2	AVESA.00001b.r3.5Dg0000509	54547852	54550356	47.98	protein_coding	5D
MQTL(Pc)LG6.2	AVESA.00001b.r3.5Dg0000510	54704691	54707919	39.55	protein_coding	5D
MQTL(Pc)LG6.2	AVESA.00001b.r3.5Dg0000511	54713339	54714903	57.44	protein_coding	5D
MQTL(Pc)LG6.2	AVESA.00001b.r3.5Dg0000512	54743112	54747879	43.41	protein_coding	5D
MQTL(Pc)LG6.2	AVESA.00001b.r3.5Dg0000513	54960961	54964578	50.66	protein_coding	5D
MQTL(Pc)LG6.2	AVESA.00001b.r3.5Dg0000514	55429393	55433796	42.42	protein_coding	5D
MQTL(Pc)LG6.2	AVESA.00001b.r3.5Dg0000515	56000692	56005330	41.11	protein_coding	5D
MQTL(Pc)LG6.2	AVESA.00001b.r3.5Dg0000516	56007002	56011391	43.94	protein_coding	5D
MQTL(Pc)LG6.2	AVESA.00001b.r3.5Dg0000517	56230115	56241177	48.25	protein_coding	5D
MQTL(Pc)LG6.2	AVESA.00001b.r3.5Dg0000518	56357337	56360521	41.07	ncRNA	5D
MQTL(Pc)LG6.2	AVESA.00001b.r3.5Dg0000519	56371644	56378008	43.02	protein_coding	5D
MQTL(Pc)LG6.2	AVESA.00001b.r3.5Dg0000520	56490877	56498099	42.93	protein_coding	5D
MQTL(Pc)LG6.2	AVESA.00001b.r3.5Dg0000521	56686112	56692274	39.7	protein_coding	5D
MQTL(Pc)LG6.2	AVESA.00001b.r3.5Dg0000522	56741186	56744203	48.28	protein_coding	5D
MQTL(Pc)LG6.2	AVESA.00001b.r3.5Dg0000523	56816443	56820382	42.72	protein_coding	5D
MQTL(Pc)LG6.2	AVESA.00001b.r3.5Dg0000524	56967632	56971901	41.9	protein_coding	5D
MQTL(Pc)LG6.2	AVESA.00001b.r3.5Dg0000525	57375050	57378103	48.26	protein_coding	5D
MQTL(Pc)LG6.2	AVESA.00001b.r3.5Dg0000526	57378758	57380954	59.63	protein_coding	5D
MQTL(Pc)LG6.2	AVESA.00001b.r3.5Dg0000527	57380857	57386174	41.82	protein_coding	5D
MQTL(Pc)LG8.1	AVESA.00001b.r3.2Dg0000048	5529315	5532442	41.18	protein_coding	2D
MQTL(Pc)LG8.1	AVESA.00001b.r3.2Dg0000049	5556280	5566891	43.5	protein_coding	2D
MQTL(Pc)LG8.1	AVESA.00001b.r3.2Dg0000050	5567190	5571366	41.11	protein_coding	2D
MQTL(Pc)LG8.1	AVESA.00001b.r3.2Dg0000051	5700579	5712923	42.24	protein_coding	2D
MQTL(Pc)LG8.1	AVESA.00001b.r3.2Dg0000052	5950819	5954432	44.41	protein_coding	2D
MQTL(Pc)LG8.1	AVESA.00001b.r3.2Dg0000053	5959988	5967909	40.82	protein_coding	2D
MQTL(Pc)LG8.1	AVESA.00001b.r3.2Dg0000054	6070419	6071282	55.32	protein_coding	2D
MQTL(Pc)LG8.1	AVESA.00001b.r3.2Dg0000055	6083733	6085478	52.69	protein_coding	2D
MQTL(Pc)LG8.1	AVESA.00001b.r3.2Dg0000056	6192083	6193826	53.9	protein_coding	2D
MQTL(Pc)LG8.1	AVESA.00001b.r3.2Dg0000057	6296201	6297113	57.06	protein_coding	2D
MQTL(Pc)LG8.1	AVESA.00001b.r3.2Dg0000058	6354908	6357671	44.1	protein_coding	2D
MQTL(Pc)LG8.1	AVESA.00001b.r3.2Dg0000059	6372292	6382999	42	protein_coding	2D
MQTL(Pc)LG8.1	AVESA.00001b.r3.2Dg0000060	6494217	6497934	49.52	protein_coding	2D
MQTL(Pc)LG8.1	AVESA.00001b.r3.2Dg0000061	6525590	6527963	53.03	protein_coding	2D
MQTL(Pc)LG8.1	AVESA.00001b.r3.2Dg0000062	6813850	6824509	42.17	protein_coding	2D
MQTL(Pc)LG8.1	AVESA.00001b.r3.2Dg0000063	7031262	7034410	45.25	protein_coding	2D
MQTL(Pc)LG8.1	AVESA.00001b.r3.2Dg0000064	7241551	7244465	43.95	protein_coding	2D
MQTL(Pc)LG8.1	AVESA.00001b.r3.2Dg0000065	7272028	7279325	40.56	protein_coding	2D
MQTL(Pc)LG8.1	AVESA.00001b.r3.2Dg0000066	7279947	7287555	40.95	protein_coding	2D
MQTL(Pc)LG8.1	AVESA.00001b.r3.2Dg0000067	7288859	7294429	45.4	protein_coding	2D
MQTL(Pc)LG8.1	AVESA.00001b.r3.2Dg0000068	7393692	7397038	48.88	protein_coding	2D
MQTL(Pc)LG8.1	AVESA.00001b.r3.2Dg0000069	7415894	7420062	49.92	protein_coding	2D
MQTL(Pc)LG8.1	AVESA.00001b.r3.2Dg0000070	7898290	7905490	41.7	protein_coding	2D
MQTL(Pc)LG8.1	AVESA.00001b.r3.2Dg0000071	7941760	7948519	41.48	protein_coding	2D
MQTL(Pc)LG8.1	AVESA.00001b.r3.2Dg0000072	8002333	8004448	53.31	protein_coding	2D
MQTL(Pc)LG8.1	AVESA.00001b.r3.2Dg0000073	8108999	8112763	48.45	protein_coding	2D
MQTL(Pc)LG8.1	AVESA.00001b.r3.2Dg0000074	8114618	8116970	64.85	protein_coding	2D
MQTL(Pc)LG8.1	AVESA.00001b.r3.2Dg0000075	8220688	8226064	44.36	protein_coding	2D
MQTL(Pc)LG8.1	AVESA.00001b.r3.2Dg0000076	8370527	8372628	51.57	protein_coding	2D
MQTL(Pc)LG8.1	AVESA.00001b.r3.2Dg0000077	8857454	8858884	61.57	protein_coding	2D
MQTL(Pc)LG8.1	AVESA.00001b.r3.2Dg0000078	9028383	9032906	38.33	ncRNA	2D
MQTL(Pc)LG8.1	AVESA.00001b.r3.2Dg0000079	9033208	9038202	44.72	protein_coding	2D
MQTL(Pc)LG8.1	AVESA.00001b.r3.2Dg0000080	9426757	9430263	41.52	protein_coding	2D
MQTL(Pc)LG8.1	AVESA.00001b.r3.2Dg0000081	9431495	9435126	48.4	protein_coding	2D
MQTL(Pc)LG9.1	AVESA.00001b.r3.4Cg0000090	5566501	5571907	40.32	protein_coding	4C
MQTL(Pc)LG9.1	AVESA.00001b.r3.4Cg0000091	5583384	5586058	53.38	protein_coding	4C
MQTL(Pc)LG9.1	AVESA.00001b.r3.4Cg0000092	5698888	5704342	46.65	protein_coding	4C
MQTL(Pc)LG9.1	AVESA.00001b.r3.4Cg0000093	5703295	5706451	45.23	protein_coding	4C
MQTL(Pc)LG9.1	AVESA.00001b.r3.4Cg0000094	5709049	5712114	47.29	protein_coding	4C
MQTL(Pc)LG9.2	AVESA.00001b.r3.4Cg0002822	528073587	528078869	42.17	protein_coding	4C
MQTL(Pc)LG9.2	AVESA.00001b.r3.4Cg0002823	528082668	528085681	47.35	protein_coding	4C
MQTL(Pc)LG9.2	AVESA.00001b.r3.4Cg0002824	528467652	528471582	45.31	protein_coding	4C
MQTL(Pc)LG9.2	AVESA.00001b.r3.4Cg0002825	528471901	528476026	41.71	protein_coding	4C
MQTL(Pc)LG9.2	AVESA.00001b.r3.4Cg0002826	528657923	528661902	42.81	protein_coding	4C
MQTL(Pc)LG9.2	AVESA.00001b.r3.4Cg0002827	528686772	528696074	45.65	protein_coding	4C
MQTL(Pc)LG9.2	AVESA.00001b.r3.4Cg0002828	528728978	528730563	38.21	ncRNA	4C
MQTL(Pc)LG12.1	AVESA.00001b.r3.7Ag0000009	367558	371349	47.65	protein_coding	7A
MQTL(Pc)LG12.1	AVESA.00001b.r3.7Ag0000010	371433	379647	44.53	protein_coding	7A
MQTL(Pc)LG12.1	AVESA.00001b.r3.7Ag0000011	379768	389212	43	protein_coding	7A
MQTL(Pc)LG12.1	AVESA.00001b.r3.7Ag0000012	410999	415566	45.14	protein_coding	7A
MQTL(Pc)LG12.2	AVESA.00001b.r3.7Ag0002943	488980641	488999978	42.74	protein_coding	7A
MQTL(Pc)LG12.2	AVESA.00001b.r3.7Ag0002930	487560501	487564980	47.92	protein_coding	7A
MQTL(Pc)LG12.2	AVESA.00001b.r3.7Ag0002963	491688571	491692732	42.91	protein_coding	7A
MQTL(Pc)LG12.2	AVESA.00001b.r3.7Ag0002957	490692396	490696025	46.91	protein_coding	7A
MQTL(Pc)LG12.2	AVESA.00001b.r3.7Ag0002933	487802267	487805606	48.32	protein_coding	7A
MQTL(Pc)LG12.2	AVESA.00001b.r3.7Ag0002924	487226092	487227457	63.47	protein_coding	7A
MQTL(Pc)LG12.2	AVESA.00001b.r3.7Ag0002945	489073873	489075859	43.94	protein_coding	7A
MQTL(Pc)LG12.2	AVESA.00001b.r3.7Ag0002961	491298905	491304810	40.04	protein_coding	7A
MQTL(Pc)LG12.2	AVESA.00001b.r3.7Ag0002897	484067992	484069983	51.51	protein_coding	7A
MQTL(Pc)LG12.2	AVESA.00001b.r3.7Ag0002929	487538161	487540070	59.11	protein_coding	7A
MQTL(Pc)LG12.2	AVESA.00001b.r3.7Ag0002903	484476566	484482536	41.2	protein_coding	7A
MQTL(Pc)LG12.2	AVESA.00001b.r3.7Ag0002916	486763813	486766006	59.16	protein_coding	7A
MQTL(Pc)LG12.2	AVESA.00001b.r3.7Ag0002912	486412316	486418620	42.79	protein_coding	7A
MQTL(Pc)LG12.2	AVESA.00001b.r3.7Ag0002928	487519011	487520625	60.87	protein_coding	7A
MQTL(Pc)LG12.2	AVESA.00001b.r3.7Ag0002902	484381980	484386432	42.06	protein_coding	7A
MQTL(Pc)LG12.2	AVESA.00001b.r3.7Ag0002948	489293829	489299001	41.35	protein_coding	7A
MQTL(Pc)LG12.2	AVESA.00001b.r3.7Ag0002946	489076914	489081353	40.72	protein_coding	7A
MQTL(Pc)LG12.2	AVESA.00001b.r3.7Ag0002908	485474620	485479303	38	protein_coding	7A
MQTL(Pc)LG12.2	AVESA.00001b.r3.7Ag0002918	486805765	486808220	67.75	protein_coding	7A
MQTL(Pc)LG12.2	AVESA.00001b.r3.7Ag0002949	489310132	489313956	60.37	protein_coding	7A
MQTL(Pc)LG12.2	AVESA.00001b.r3.7Ag0002962	491662925	491674686	40.94	protein_coding	7A
MQTL(Pc)LG12.2	AVESA.00001b.r3.7Ag0002898	484072133	484080331	41.2	protein_coding	7A
MQTL(Pc)LG12.2	AVESA.00001b.r3.7Ag0002911	486372737	486376354	46.82	protein_coding	7A
MQTL(Pc)LG12.2	AVESA.00001b.r3.7Ag0002907	485097513	485106045	43.91	protein_coding	7A
MQTL(Pc)LG12.2	AVESA.00001b.r3.7Ag0002931	487644761	487647075	57.37	protein_coding	7A
MQTL(Pc)LG12.2	AVESA.00001b.r3.7Ag0002917	486786412	486791417	40.47	protein_coding	7A
MQTL(Pc)LG12.2	AVESA.00001b.r3.7Ag0002938	488128138	488134322	45.24	protein_coding	7A
MQTL(Pc)LG12.2	AVESA.00001b.r3.7Ag0002905	484740310	484754125	42.98	protein_coding	7A
MQTL(Pc)LG12.2	AVESA.00001b.r3.7Ag0002894	483527920	483531359	46.4	protein_coding	7A
MQTL(Pc)LG12.2	AVESA.00001b.r3.7Ag0002901	484298065	484298906	60.33	protein_coding	7A
MQTL(Pc)LG12.2	AVESA.00001b.r3.7Ag0002939	488227869	488229361	58.81	protein_coding	7A
MQTL(Pc)LG12.2	AVESA.00001b.r3.7Ag0002920	486918289	486921972	53.99	protein_coding	7A
MQTL(Pc)LG12.2	AVESA.00001b.r3.7Ag0002927	487392565	487394464	60.42	protein_coding	7A
MQTL(Pc)LG12.2	AVESA.00001b.r3.7Ag0002926	487287124	487291528	42.02	protein_coding	7A
MQTL(Pc)LG12.2	AVESA.00001b.r3.7Ag0002941	488781898	488786780	43.23	protein_coding	7A
MQTL(Pc)LG12.2	AVESA.00001b.r3.7Ag0002915	486755809	486758480	43.9	protein_coding	7A
MQTL(Pc)LG12.2	AVESA.00001b.r3.7Ag0002956	490687870	490691695	48.04	protein_coding	7A
MQTL(Pc)LG12.2	AVESA.00001b.r3.7Ag0002960	491108429	491115123	49.02	protein_coding	7A
MQTL(Pc)LG12.2	AVESA.00001b.r3.7Ag0002900	484190764	484195071	50.67	protein_coding	7A
MQTL(Pc)LG12.2	AVESA.00001b.r3.7Ag0002944	488990567	489000985	46.86	protein_coding	7A
MQTL(Pc)LG12.2	AVESA.00001b.r3.7Ag0002937	487935217	487947720	38.76	protein_coding	7A
MQTL(Pc)LG12.2	AVESA.00001b.r3.7Ag0002950	489420784	489423552	40.92	protein_coding	7A
MQTL(Pc)LG12.2	AVESA.00001b.r3.7Ag0002932	487738249	487739326	65.49	protein_coding	7A
MQTL(Pc)LG12.2	AVESA.00001b.r3.7Ag0002934	487807630	487810998	43.96	protein_coding	7A
MQTL(Pc)LG12.2	AVESA.00001b.r3.7Ag0002922	487206489	487223392	43.95	protein_coding	7A
MQTL(Pc)LG12.2	AVESA.00001b.r3.7Ag0002947	489132213	489138912	47.7	protein_coding	7A
MQTL(Pc)LG12.2	AVESA.00001b.r3.7Ag0002913	486451572	486458147	38.03	protein_coding	7A
MQTL(Pc)LG12.2	AVESA.00001b.r3.7Ag0002936	487898691	487904189	40.44	protein_coding	7A
MQTL(Pc)LG12.2	AVESA.00001b.r3.7Ag0002904	484543685	484551931	40.41	protein_coding	7A
MQTL(Pc)LG12.2	AVESA.00001b.r3.7Ag0002899	484081611	484085502	42.83	protein_coding	7A
MQTL(Pc)LG12.2	AVESA.00001b.r3.7Ag0002896	483763516	483767134	53.19	protein_coding	7A
MQTL(Pc)LG12.2	AVESA.00001b.r3.7Ag0002959	490956365	490963931	40.24	protein_coding	7A
MQTL(Pc)LG12.2	AVESA.00001b.r3.7Ag0002954	490376063	490383947	45.54	protein_coding	7A
MQTL(Pc)LG12.2	AVESA.00001b.r3.7Ag0002923	487218236	487221745	40.11	ncRNA	7A
MQTL(Pc)LG12.2	AVESA.00001b.r3.7Ag0002906	484992025	484996341	40.51	protein_coding	7A
MQTL(Pc)LG12.2	AVESA.00001b.r3.7Ag0002909	486025311	486026446	63.38	protein_coding	7A
MQTL(Pc)LG12.2	AVESA.00001b.r3.7Ag0002940	488276276	488277465	56.39	protein_coding	7A
MQTL(Pc)LG12.2	AVESA.00001b.r3.7Ag0002910	486111839	486118777	41.85	protein_coding	7A
MQTL(Pc)LG12.2	AVESA.00001b.r3.7Ag0002921	486944574	486953508	39.49	protein_coding	7A
MQTL(Pc)LG12.2	AVESA.00001b.r3.7Ag0002925	487227656	487229056	58.24	protein_coding	7A
MQTL(Pc)LG12.2	AVESA.00001b.r3.7Ag0002958	490762459	490765063	43.92	protein_coding	7A
MQTL(Pc)LG12.2	AVESA.00001b.r3.7Ag0002951	490066738	490073823	41.9	protein_coding	7A
MQTL(Pc)LG12.2	AVESA.00001b.r3.7Ag0002914	486494337	486497299	43.74	protein_coding	7A
MQTL(Pc)LG12.2	AVESA.00001b.r3.7Ag0002952	490271179	490274612	42.43	protein_coding	7A
MQTL(Pc)LG12.2	AVESA.00001b.r3.7Ag0002953	490296748	490300215	49.05	protein_coding	7A
MQTL(Pc)LG12.2	AVESA.00001b.r3.7Ag0002895	483758652	483763016	41.9	protein_coding	7A
MQTL(Pc)LG12.2	AVESA.00001b.r3.7Ag0002919	486882118	486886951	39.06	protein_coding	7A
MQTL(Pc)LG12.2	AVESA.00001b.r3.7Ag0002955	490528508	490533615	39.35	protein_coding	7A
MQTL(Pc)LG12.2	AVESA.00001b.r3.7Ag0002935	487893996	487897629	46.62	protein_coding	7A
MQTL(Pc)LG12.2	AVESA.00001b.r3.7Ag0002942	488919210	488920667	55.49	protein_coding	7A
MQTL(Pc)LG13.1	AVESA.00001b.r3.2Cg0000012	1675459	1680076	49.72	protein_coding	2C
MQTL(Pc)LG13.1	AVESA.00001b.r3.2Cg0000013	1683456	1688735	40.53	protein_coding	2C
MQTL(Pc)LG13.1	AVESA.00001b.r3.2Cg0000014	1702582	1704312	65.4	protein_coding	2C
MQTL(Pc)LG13.1	AVESA.00001b.r3.2Cg0000015	1862310	1877742	39.77	protein_coding	2C
MQTL(Pc)LG13.1	AVESA.00001b.r3.2Cg0000016	1988105	1994578	40.87	protein_coding	2C
MQTL(Pc)LG13.1	AVESA.00001b.r3.2Cg0000017	2252760	2257516	42.8	protein_coding	2C
MQTL(Pc)LG13.1	AVESA.00001b.r3.2Cg0000018	2374894	2381126	39.39	protein_coding	2C
MQTL(Pc)LG13.1	AVESA.00001b.r3.2Cg0000019	2380288	2385217	44.28	protein_coding	2C
MQTL(Pc)LG13.1	AVESA.00001b.r3.2Cg0000020	2522767	2524092	63.2	protein_coding	2C
MQTL(Pc)LG13.1	AVESA.00001b.r3.2Cg0000021	2525350	2537578	41.66	protein_coding	2C
MQTL(Pc)LG13.1	AVESA.00001b.r3.2Cg0000022	2547837	2557723	45.11	protein_coding	2C
MQTL(Pc)LG13.1	AVESA.00001b.r3.2Cg0000023	2607573	2612762	41.58	protein_coding	2C
MQTL(Pc)LG13.1	AVESA.00001b.r3.2Cg0000024	2709049	2714121	48.02	protein_coding	2C
MQTL(Pc)LG13.1	AVESA.00001b.r3.2Cg0000025	2711195	2713041	57.44	protein_coding	2C
MQTL(Pc)LG13.1	AVESA.00001b.r3.2Cg0000026	2859662	2864202	50.34	protein_coding	2C
MQTL(Pc)LG13.1	AVESA.00001b.r3.2Cg0000027	2980914	2986882	36.81	protein_coding	2C
MQTL(Pc)LG13.1	AVESA.00001b.r3.2Cg0000028	3111858	3115214	46.53	protein_coding	2C
MQTL(Pc)LG13.1	AVESA.00001b.r3.2Cg0000029	3115366	3118721	45.89	protein_coding	2C
MQTL(Pc)LG13.1	AVESA.00001b.r3.2Cg0000030	3149787	3151030	61.17	protein_coding	2C
MQTL(Pc)LG13.1	AVESA.00001b.r3.2Cg0000031	3156326	3161880	43.06	protein_coding	2C
MQTL(Pc)LG13.1	AVESA.00001b.r3.2Cg0000032	3170921	3173772	45.79	protein_coding	2C
MQTL(Pc)LG13.1	AVESA.00001b.r3.2Cg0000033	3339459	3342752	54.04	protein_coding	2C
MQTL(Pc)LG13.1	AVESA.00001b.r3.2Cg0000034	3419075	3427424	41.72	protein_coding	2C
MQTL(Pc)LG13.1	AVESA.00001b.r3.2Cg0000035	3469798	3479444	41.16	protein_coding	2C
MQTL(Pc)LG13.1	AVESA.00001b.r3.2Cg0000036	3596411	3599121	51.05	protein_coding	2C
MQTL(Pc)LG13.1	AVESA.00001b.r3.2Cg0000037	3602339	3608105	40.84	protein_coding	2C
MQTL(Pc)LG13.1	AVESA.00001b.r3.2Cg0000038	3628363	3633646	49.83	protein_coding	2C
MQTL(Pc)LG13.1	AVESA.00001b.r3.2Cg0000039	3702097	3706062	52.37	protein_coding	2C
MQTL(Pc)LG13.1	AVESA.00001b.r3.2Cg0000040	3703867	3709650	43.86	protein_coding	2C
MQTL(Pc)LG13.1	AVESA.00001b.r3.2Cg0000041	3761039	3793413	46.35	protein_coding	2C
MQTL(Pc)LG13.1	AVESA.00001b.r3.2Cg0000042	3937503	3940319	55.63	protein_coding	2C
MQTL(Pc)LG13.1	AVESA.00001b.r3.2Cg0000043	4034605	4040261	51.86	protein_coding	2C
MQTL(Pc)LG13.1	AVESA.00001b.r3.2Cg0000044	4037074	4043195	49.82	protein_coding	2C
MQTL(Pc)LG13.1	AVESA.00001b.r3.2Cg0000045	4052290	4056316	35.54	ncRNA	2C
MQTL(Pc)LG13.1	AVESA.00001b.r3.2Cg0000046	4052612	4057359	38.48	protein_coding	2C
MQTL(Pc)LG13.1	AVESA.00001b.r3.2Cg0000047	4134089	4139569	49.5	protein_coding	2C
MQTL(Pc)LG13.1	AVESA.00001b.r3.2Cg0000048	4145651	4164614	44.35	protein_coding	2C
MQTL(Pc)LG13.1	AVESA.00001b.r3.2Cg0000049	4192856	4194759	53.05	protein_coding	2C
MQTL(Pc)LG13.1	AVESA.00001b.r3.2Cg0000050	4194820	4197910	47.4	protein_coding	2C
MQTL(Pc)LG13.1	AVESA.00001b.r3.2Cg0000051	4255062	4258370	58.24	protein_coding	2C
MQTL(Pc)LG13.1	AVESA.00001b.r3.2Cg0000052	4328450	4333784	39.03	protein_coding	2C
MQTL(Pc)LG13.1	AVESA.00001b.r3.2Cg0000053	4523663	4533825	37.7	protein_coding	2C
MQTL(Pc)LG13.1	AVESA.00001b.r3.2Cg0000054	4745617	4749200	44.42	protein_coding	2C
MQTL(Pc)LG13.1	AVESA.00001b.r3.2Cg0000055	5009539	5024159	42.04	protein_coding	2C
MQTL(Pc)LG13.1	AVESA.00001b.r3.2Cg0000056	5124027	5128206	42.42	protein_coding	2C
MQTL(Pc)LG13.1	AVESA.00001b.r3.2Cg0000057	5310229	5313490	52.82	protein_coding	2C
MQTL(Pc)LG13.1	AVESA.00001b.r3.2Cg0000058	5314681	5320871	42.24	protein_coding	2C
MQTL(Pc)LG13.1	AVESA.00001b.r3.2Cg0000059	5430544	5436614	44.75	protein_coding	2C
MQTL(Pc)LG13.1	AVESA.00001b.r3.2Cg0000060	5478717	5484744	45.82	protein_coding	2C
MQTL(Pc)LG13.1	AVESA.00001b.r3.2Cg0000061	5541358	5544618	36.83	ncRNA	2C
MQTL(Pc)LG13.1	AVESA.00001b.r3.2Cg0000062	6353496	6357253	43	protein_coding	2C
MQTL(Pc)LG13.1	AVESA.00001b.r3.2Cg0000063	6357492	6361712	40.58	protein_coding	2C
MQTL(Pc)LG13.1	AVESA.00001b.r3.2Cg0000064	6407961	6411632	47.22	protein_coding	2C
MQTL(Pc)LG13.1	AVESA.00001b.r3.2Cg0000065	6427711	6430109	53.48	protein_coding	2C
MQTL(Pc)LG13.1	AVESA.00001b.r3.2Cg0000066	6501790	6506385	45.13	protein_coding	2C
MQTL(Pc)LG13.1	AVESA.00001b.r3.2Cg0000067	6507199	6508912	58.23	protein_coding	2C
MQTL(Pc)LG13.1	AVESA.00001b.r3.2Cg0000068	6546079	6551052	39.79	protein_coding	2C
MQTL(Pc)LG13.1	AVESA.00001b.r3.2Cg0000069	6645705	6648970	56.58	protein_coding	2C
MQTL(Pc)LG13.1	AVESA.00001b.r3.2Cg0000070	6649039	6653871	40.45	protein_coding	2C
MQTL(Pc)LG13.1	AVESA.00001b.r3.2Cg0000071	6674939	6676847	62.86	protein_coding	2C
MQTL(Pc)LG13.1	AVESA.00001b.r3.2Cg0000072	6855095	6858017	47.31	protein_coding	2C
MQTL(Pc)LG13.1	AVESA.00001b.r3.2Cg0000073	6860581	6862552	46.91	protein_coding	2C
MQTL(Pc)LG13.1	AVESA.00001b.r3.2Cg0000074	6876461	6880123	49.77	protein_coding	2C
MQTL(Pc)LG13.1	AVESA.00001b.r3.2Cg0000075	6971188	6973885	46.07	protein_coding	2C
MQTL(Pc)LG13.1	AVESA.00001b.r3.2Cg0000076	7010694	7014246	44.41	protein_coding	2C
MQTL(Pc)LG13.1	AVESA.00001b.r3.2Cg0000077	7014762	7018108	46.67	protein_coding	2C
MQTL(Pc)LG13.1	AVESA.00001b.r3.2Cg0000078	7148615	7153720	48.49	protein_coding	2C
MQTL(Pc)LG13.1	AVESA.00001b.r3.2Cg0000079	7159824	7161702	35.28	ncRNA	2C
MQTL(Pc)LG13.1	AVESA.00001b.r3.2Cg0000080	7508972	7510882	51.65	ncRNA	2C
MQTL(Pc)LG13.1	AVESA.00001b.r3.2Cg0000081	7586748	7590943	49.62	protein_coding	2C
MQTL(Pc)LG13.1	AVESA.00001b.r3.2Cg0000082	7591346	7602340	43	protein_coding	2C
MQTL(Pc)LG13.1	AVESA.00001b.r3.2Cg0000083	7770530	7773455	56.97	protein_coding	2C
MQTL(Pc)LG13.1	AVESA.00001b.r3.2Cg0000084	7934318	7936915	42.19	protein_coding	2C
MQTL(Pc)LG13.1	AVESA.00001b.r3.2Cg0000085	8017035	8029063	43.01	protein_coding	2C
MQTL(Pc)LG13.1	AVESA.00001b.r3.2Cg0000086	8238843	8244655	46.1	protein_coding	2C
MQTL(Pc)LG13.1	AVESA.00001b.r3.2Cg0000087	8402482	8425640	40.33	protein_coding	2C
MQTL(Pc)LG13.1	AVESA.00001b.r3.2Cg0000088	8426553	8429670	46.76	protein_coding	2C
MQTL(Pc)LG13.1	AVESA.00001b.r3.2Cg0000089	8570635	8572627	48.37	protein_coding	2C
MQTL(Pc)LG13.1	AVESA.00001b.r3.2Cg0000090	8588381	8593780	43.39	protein_coding	2C
MQTL(Pc)LG13.1	AVESA.00001b.r3.2Cg0000091	8627786	8630996	41.82	protein_coding	2C
MQTL(Pc)LG13.1	AVESA.00001b.r3.2Cg0000092	8704906	8707792	62.49	protein_coding	2C
MQTL(Pc)LG15.1	AVESA.00001b.r3.3Cg0000281	19812094	19815155	55.72	protein_coding	3C
MQTL(Pc)LG15.1	AVESA.00001b.r3.3Cg0000282	19857319	19864610	42.44	protein_coding	3C
MQTL(Pc)LG15.1	AVESA.00001b.r3.3Cg0000283	19865400	19868792	41.41	protein_coding	3C
MQTL(Pc)LG15.1	AVESA.00001b.r3.3Cg0000284	19992145	20000948	43.46	protein_coding	3C
MQTL(Pc)LG15.1	AVESA.00001b.r3.3Cg0000285	20055472	20066204	44.93	protein_coding	3C
MQTL(Pc)LG15.1	AVESA.00001b.r3.3Cg0000286	20071106	20077218	40.83	protein_coding	3C
MQTL(Pc)LG15.1	AVESA.00001b.r3.3Cg0000287	20206233	20210321	50.87	protein_coding	3C
MQTL(Pc)LG15.1	AVESA.00001b.r3.3Cg0000288	20375400	20377485	47.56	protein_coding	3C
MQTL(Pc)LG15.1	AVESA.00001b.r3.3Cg0000289	20385675	20389597	43.05	protein_coding	3C
MQTL(Pc)LG15.1	AVESA.00001b.r3.3Cg0000290	20395911	20403202	47.59	protein_coding	3C
MQTL(Pc)LG15.1	AVESA.00001b.r3.3Cg0000291	20564233	20575529	46.36	protein_coding	3C
MQTL(Pc)LG15.1	AVESA.00001b.r3.3Cg0000292	20698698	20707587	43.41	ncRNA	3C
MQTL(Pc)LG15.1	AVESA.00001b.r3.3Cg0000293	20772566	20774253	65.58	protein_coding	3C
MQTL(Pc)LG15.1	AVESA.00001b.r3.3Cg0000294	20819059	20823435	41.38	protein_coding	3C
MQTL(Pc)LG15.1	AVESA.00001b.r3.3Cg0000295	20823817	20829555	41.84	ncRNA	3C
MQTL(Pc)LG15.1	AVESA.00001b.r3.3Cg0000296	20832093	20834667	47.81	protein_coding	3C
MQTL(Pc)LG15.1	AVESA.00001b.r3.3Cg0000297	20963497	20966026	40.43	ncRNA	3C
MQTL(Pc)LG15.1	AVESA.00001b.r3.3Cg0000298	21002616	21003771	57.7	protein_coding	3C
MQTL(Pc)LG15.1	AVESA.00001b.r3.3Cg0000299	21204777	21205904	63.92	protein_coding	3C
MQTL(Pc)LG15.1	AVESA.00001b.r3.3Cg0000300	21362851	21365270	44.96	protein_coding	3C
MQTL(Pc)LG15.1	AVESA.00001b.r3.3Cg0000301	21516371	21524992	49.94	protein_coding	3C
MQTL(Pc)LG15.1	AVESA.00001b.r3.3Cg0000302	21981971	21997534	44.2	protein_coding	3C
MQTL(Pc)LG15.1	AVESA.00001b.r3.3Cg0000303	22025042	22027947	46.97	protein_coding	3C
MQTL(Pc)LG15.1	AVESA.00001b.r3.3Cg0000304	22098187	22107692	42.8	protein_coding	3C
MQTL(Pc)LG15.1	AVESA.00001b.r3.3Cg0000305	22316384	22324333	40.73	protein_coding	3C
MQTL(Pc)LG15.1	AVESA.00001b.r3.3Cg0000306	22325566	22328740	44.85	protein_coding	3C
MQTL(Pc)LG15.1	AVESA.00001b.r3.3Cg0000307	23011651	23015844	48.12	protein_coding	3C
MQTL(Pc)LG15.1	AVESA.00001b.r3.3Cg0000308	23017820	23025056	39.73	protein_coding	3C
MQTL(Pc)LG15.1	AVESA.00001b.r3.3Cg0000309	23045403	23048740	50.45	protein_coding	3C
MQTL(Pc)LG17.1	AVESA.00001b.r3.6Cg0000001	611073	627648	43.07	protein_coding	6C
MQTL(Pc)LG17.1	AVESA.00001b.r3.6Cg0000002	749085	753878	37.07	protein_coding	6C
MQTL(Pc)LG17.1	AVESA.00001b.r3.6Cg0000003	902881	906695	46.79	protein_coding	6C
MQTL(Pc)LG17.1	AVESA.00001b.r3.6Cg0000004	1046918	1049277	50.38	protein_coding	6C
MQTL(Pc)LG17.1	AVESA.00001b.r3.6Cg0000005	1055445	1059473	46.54	protein_coding	6C
MQTL(Pc)LG17.1	AVESA.00001b.r3.6Cg0000006	1264721	1269234	43.11	protein_coding	6C
MQTL(Pc)LG17.1	AVESA.00001b.r3.6Cg0000007	1324390	1328095	48.87	protein_coding	6C
MQTL(Pc)LG17.1	AVESA.00001b.r3.6Cg0000008	1343399	1345759	53.07	protein_coding	6C
MQTL(Pc)LG17.1	AVESA.00001b.r3.6Cg0000009	1366872	1383412	42.7	protein_coding	6C
MQTL(Pc)LG17.1	AVESA.00001b.r3.6Cg0000010	1370799	1375196	36.49	ncRNA	6C
MQTL(Pc)LG17.1	AVESA.00001b.r3.6Cg0000011	1440373	1453484	42.69	protein_coding	6C
MQTL(Pc)LG20.1	AVESA.00001b.r3.4Ag0000002	241618	723246	50.96	ncRNA	4A
MQTL(Pc)LG20.2	AVESA.00001b.r3.4Ag0000462	178167390	178171258	49.21	protein_coding	4A
MQTL(Pc)LG20.2	AVESA.00001b.r3.4Ag0000463	178175686	178178146	52.62	protein_coding	4A
MQTL(Pc)LG20.2	AVESA.00001b.r3.4Ag0000464	178180636	178190716	41.64	protein_coding	4A
MQTL(Pc)LG20.2	AVESA.00001b.r3.4Ag0000465	178319758	178321686	58.74	protein_coding	4A
MQTL(Pc)LG20.2	AVESA.00001b.r3.4Ag0000466	178675960	178679061	38.07	protein_coding	4A
MQTL(Pc)LG20.2	AVESA.00001b.r3.4Ag0000467	178721483	178724709	41.03	protein_coding	4A
MQTL(Pc)LG20.2	AVESA.00001b.r3.4Ag0000468	178733809	178746114	41.9	protein_coding	4A
MQTL(Pc)LG20.2	AVESA.00001b.r3.4Ag0000469	179084502	179089392	41.36	protein_coding	4A
MQTL(Pc)LG20.2	AVESA.00001b.r3.4Ag0000470	179169954	179177087	46.51	protein_coding	4A
MQTL(Pc)LG20.2	AVESA.00001b.r3.4Ag0000471	179486528	179488856	42.46	protein_coding	4A
MQTL(Pc)LG20.2	AVESA.00001b.r3.4Ag0000472	179597931	179612104	42.35	protein_coding	4A
MQTL(Pc)LG20.2	AVESA.00001b.r3.4Ag0000473	179615044	179620375	40.94	protein_coding	4A
MQTL(Pc)LG20.2	AVESA.00001b.r3.4Ag0000474	179974582	179980105	41.93	protein_coding	4A
MQTL(Pc)LG20.2	AVESA.00001b.r3.4Ag0000475	180091815	180094949	64.82	protein_coding	4A
MQTL(Pc)LG20.2	AVESA.00001b.r3.4Ag0000476	180092048	180093766	66.84	protein_coding	4A
MQTL(Pc)LG20.2	AVESA.00001b.r3.4Ag0000477	180309989	180313933	51.31	protein_coding	4A
MQTL(Pc)LG20.2	AVESA.00001b.r3.4Ag0000478	180314658	180319715	43.91	protein_coding	4A
MQTL(Pc)LG20.2	AVESA.00001b.r3.4Ag0000479	180620120	180624482	46.16	protein_coding	4A
MQTL(Pc)LG20.2	AVESA.00001b.r3.4Ag0000480	180812739	180818895	48.27	protein_coding	4A
MQTL(Pc)LG20.2	AVESA.00001b.r3.4Ag0000481	180827640	180831381	47.06	protein_coding	4A
MQTL(Pc)LG20.2	AVESA.00001b.r3.4Ag0000482	181053123	181057077	47.28	protein_coding	4A
MQTL(Pc)LG20.2	AVESA.00001b.r3.4Ag0000483	181317826	181326067	40.49	protein_coding	4A
MQTL(Pc)LG20.2	AVESA.00001b.r3.4Ag0000484	181342019	181345133	50.3	protein_coding	4A
MQTL(Pc)LG20.2	AVESA.00001b.r3.4Ag0000485	181345676	181348752	50.37	protein_coding	4A
MQTL(Pc)LG20.2	AVESA.00001b.r3.4Ag0000486	181453219	181454908	60.18	protein_coding	4A
MQTL(Pc)LG20.2	AVESA.00001b.r3.4Ag0000487	181472995	181474627	62.46	protein_coding	4A
MQTL(Pc)LG20.2	AVESA.00001b.r3.4Ag0000488	182165756	182166373	51.46	protein_coding	4A
MQTL(Pc)LG20.2	AVESA.00001b.r3.4Ag0000489	182226725	182227340	51.14	protein_coding	4A
MQTL(Pc)LG20.2	AVESA.00001b.r3.4Ag0000490	182462135	182466939	39.02	protein_coding	4A
MQTL(Pc)LG20.2	AVESA.00001b.r3.4Ag0000491	182708886	182710908	47.85	protein_coding	4A
MQTL(Pc)LG20.2	AVESA.00001b.r3.4Ag0000492	182743404	182756276	41.19	protein_coding	4A
MQTL(Pc)LG20.2	AVESA.00001b.r3.4Ag0000493	183003884	183009110	51.35	protein_coding	4A
MQTL(Pc)LG20.2	AVESA.00001b.r3.4Ag0000494	183324603	183327635	45.73	protein_coding	4A
MQTL(Pc)LG20.2	AVESA.00001b.r3.4Ag0000495	183335128	183337868	37.5	protein_coding	4A
MQTL(Pc)LG20.2	AVESA.00001b.r3.4Ag0000496	183426502	183432247	45.44	protein_coding	4A
MQTL(Pc)LG20.2	AVESA.00001b.r3.4Ag0000497	183876344	183877079	45.65	protein_coding	4A
MQTL(Pc)LG20.2	AVESA.00001b.r3.4Ag0000498	183886582	183891679	45.51	protein_coding	4A
MQTL(Pc)LG20.2	AVESA.00001b.r3.4Ag0000499	183971618	183972205	45.75	protein_coding	4A
MQTL(Pc)LG20.2	AVESA.00001b.r3.4Ag0000500	184133816	184137038	49.8	protein_coding	4A
MQTL(Pc)LG20.2	AVESA.00001b.r3.4Ag0000501	184215056	184222363	41.5	protein_coding	4A
MQTL(Pc)LG20.2	AVESA.00001b.r3.4Ag0000502	184225555	184234193	46.95	protein_coding	4A
MQTL(Pc)LG20.2	AVESA.00001b.r3.4Ag0000503	184340401	184342825	42.72	protein_coding	4A
MQTL(Pc)LG20.2	AVESA.00001b.r3.4Ag0000504	184366580	184373384	41.62	protein_coding	4A
MQTL(Pc)LG20.2	AVESA.00001b.r3.4Ag0000505	184393889	184410096	47.62	protein_coding	4A
MQTL(Pc)LG20.2	AVESA.00001b.r3.4Ag0000506	184444075	184446888	40.83	protein_coding	4A
MQTL(Pc)LG20.2	AVESA.00001b.r3.4Ag0000507	184614124	184615756	47.4	protein_coding	4A
MQTL(Pc)LG20.2	AVESA.00001b.r3.4Ag0000508	186132488	186134814	43.19	protein_coding	4A
MQTL(Pc)LG20.2	AVESA.00001b.r3.4Ag0000509	186135003	186142486	41.18	protein_coding	4A
MQTL(Pc)LG20.2	AVESA.00001b.r3.4Ag0000510	186748769	186750202	63.25	protein_coding	4A
MQTL(Pc)LG20.2	AVESA.00001b.r3.4Ag0000511	186914303	186918077	51.6	protein_coding	4A
MQTL(Pc)LG20.2	AVESA.00001b.r3.4Ag0000512	186919649	186922255	38.47	protein_coding	4A
MQTL(Pc)LG20.2	AVESA.00001b.r3.4Ag0000513	186982650	186986594	49.53	protein_coding	4A
MQTL(Pc)LG20.2	AVESA.00001b.r3.4Ag0000514	187018410	187025283	44.15	protein_coding	4A
MQTL(Pc)LG20.2	AVESA.00001b.r3.4Ag0000515	187113477	187116820	45.45	protein_coding	4A
MQTL(Pc)LG20.2	AVESA.00001b.r3.4Ag0000516	187245855	187252393	48.68	protein_coding	4A
MQTL(Pc)LG20.2	AVESA.00001b.r3.4Ag0000517	187619056	187625233	44.42	protein_coding	4A
MQTL(Pc)LG20.2	AVESA.00001b.r3.4Ag0000518	187684823	187689916	42.42	protein_coding	4A
MQTL(Pc)LG20.2	AVESA.00001b.r3.4Ag0000519	187745780	187748871	45.92	protein_coding	4A
MQTL(Pc)LG20.2	AVESA.00001b.r3.4Ag0000520	187795819	187799283	43.55	protein_coding	4A
MQTL(Pc)LG20.2	AVESA.00001b.r3.4Ag0000521	188508459	188513383	46.6	protein_coding	4A
MQTL(Pc)LG20.2	AVESA.00001b.r3.4Ag0000522	188774284	188780384	39.85	protein_coding	4A
MQTL(Pc)LG20.2	AVESA.00001b.r3.4Ag0000523	189013135	189025859	41.24	protein_coding	4A
MQTL(Pc)LG20.2	AVESA.00001b.r3.4Ag0000524	189377810	189383531	42.9	protein_coding	4A
MQTL(Pc)LG20.2	AVESA.00001b.r3.4Ag0000525	189394001	189397548	52.09	protein_coding	4A
MQTL(Pc)LG20.2	AVESA.00001b.r3.4Ag0000526	189942025	189946274	45.46	protein_coding	4A
MQTL(Pc)LG20.2	AVESA.00001b.r3.4Ag0000527	189960659	189964740	44.07	protein_coding	4A
MQTL(Pc)LG20.2	AVESA.00001b.r3.4Ag0000528	189980779	189986987	44.9	protein_coding	4A
MQTL(Pc)LG20.2	AVESA.00001b.r3.4Ag0000529	189990746	189995413	41.69	protein_coding	4A
MQTL(Pc)LG20.2	AVESA.00001b.r3.4Ag0000530	189995659	189998867	41.63	protein_coding	4A
MQTL(Pc)LG20.2	AVESA.00001b.r3.4Ag0000531	190091558	190101519	41.1	protein_coding	4A
MQTL(Pc)LG20.2	AVESA.00001b.r3.4Ag0000532	190415300	190418081	42.56	protein_coding	4A
MQTL(Pc)LG20.2	AVESA.00001b.r3.4Ag0000533	190836291	190847074	44.71	protein_coding	4A
MQTL(Pc)LG20.2	AVESA.00001b.r3.4Ag0000534	191354139	191357685	40.88	ncRNA	4A
MQTL(Pc)LG20.2	AVESA.00001b.r3.4Ag0000535	193144849	193152392	38.97	protein_coding	4A
MQTL(Pc)LG20.2	AVESA.00001b.r3.4Ag0000536	193347367	193361394	41.4	protein_coding	4A
MQTL(Pc)LG20.2	AVESA.00001b.r3.4Ag0000537	193484055	193490737	44.5	protein_coding	4A
MQTL(Pc)LG20.2	AVESA.00001b.r3.4Ag0000538	193490804	193493742	58.86	protein_coding	4A
MQTL(Pc)LG20.2	AVESA.00001b.r3.4Ag0000539	193496226	193498239	57.2	protein_coding	4A
MQTL(Pc)LG20.2	AVESA.00001b.r3.4Ag0000540	193520746	193524557	54.7	protein_coding	4A
MQTL(Pc)LG20.2	AVESA.00001b.r3.4Ag0000541	193866920	193872361	42.06	protein_coding	4A
MQTL(Pc)LG20.2	AVESA.00001b.r3.4Ag0000542	193872651	193875354	63.98	protein_coding	4A
MQTL(Pc)LG20.2	AVESA.00001b.r3.4Ag0000543	194092965	194098694	41.59	protein_coding	4A
MQTL(Pc)LG20.2	AVESA.00001b.r3.4Ag0000544	194103361	194107762	39.89	protein_coding	4A
MQTL(Pc)LG20.2	AVESA.00001b.r3.4Ag0000545	194155759	194160852	47.43	protein_coding	4A
MQTL(Pc)LG20.2	AVESA.00001b.r3.4Ag0000546	194208203	194209845	60.62	protein_coding	4A
MQTL(Pc)LG20.2	AVESA.00001b.r3.4Ag0000547	194224906	194231678	36.39	protein_coding	4A
MQTL(Pc)LG20.2	AVESA.00001b.r3.4Ag0000548	194375424	194387670	43.59	protein_coding	4A
MQTL(Pc)LG20.2	AVESA.00001b.r3.4Ag0000549	194700802	194703216	43.52	protein_coding	4A
MQTL(Pc)LG20.2	AVESA.00001b.r3.4Ag0000550	194803691	194806845	55.91	protein_coding	4A
MQTL(Pc)LG20.3	AVESA.00001b.r3.4Ag0000852	229009646	229014000	45.26	protein_coding	4A
MQTL(Pc)LG20.3	AVESA.00001b.r3.4Ag0000853	229105252	229115086	40.26	protein_coding	4A
MQTL(Pc)LG20.3	AVESA.00001b.r3.4Ag0000854	229289180	229294333	41.09	protein_coding	4A
MQTL(Pc)LG20.3	AVESA.00001b.r3.4Ag0000855	229452016	229454284	41.69	protein_coding	4A
MQTL(Pc)LG20.3	AVESA.00001b.r3.4Ag0000856	229484454	229486078	62.22	protein_coding	4A
MQTL(Pc)LG20.3	AVESA.00001b.r3.4Ag0000857	229595377	229597204	61.05	protein_coding	4A
MQTL(Pc)LG20.3	AVESA.00001b.r3.4Ag0000858	229717287	229719529	62.51	protein_coding	4A
MQTL(Pc)LG20.4	AVESA.00001b.r3.4Ag0000859	230664177	230670276	39.82	protein_coding	4A
MQTL(Pc)LG20.4	AVESA.00001b.r3.4Ag0000860	230741634	230746162	39.39	protein_coding	4A
MQTL(Pc)LG20.4	AVESA.00001b.r3.4Ag0000861	230791577	230796355	47.9	protein_coding	4A
MQTL(Pc)LG20.4	AVESA.00001b.r3.4Ag0000862	230838388	230843399	40.46	protein_coding	4A
MQTL(Pc)LG20.4	AVESA.00001b.r3.4Ag0000863	230844565	230846656	57.84	protein_coding	4A
MQTL(Pc)LG20.4	AVESA.00001b.r3.4Ag0000864	230912820	230922731	41	protein_coding	4A
MQTL(Pc)LG20.4	AVESA.00001b.r3.4Ag0000865	231020013	231023664	44.25	protein_coding	4A
MQTL(Pc)LG20.4	AVESA.00001b.r3.4Ag0000866	231204611	231210766	43.16	protein_coding	4A
MQTL(Pc)LG20.4	AVESA.00001b.r3.4Ag0000867	231239574	231243185	43.8	ncRNA	4A
MQTL(Pc)LG20.4	AVESA.00001b.r3.4Ag0000868	231267759	231272172	39.26	protein_coding	4A
MQTL(Pc)LG20.4	AVESA.00001b.r3.4Ag0000869	231273106	231275169	56.59	protein_coding	4A
MQTL(Pc)LG20.4	AVESA.00001b.r3.4Ag0000870	231282764	231286459	46.43	protein_coding	4A
MQTL(Pc)LG20.4	AVESA.00001b.r3.4Ag0000871	231409510	231415029	41.52	protein_coding	4A
MQTL(Pc)LG20.4	AVESA.00001b.r3.4Ag0000872	231456906	231458487	61.82	protein_coding	4A
MQTL(Pc)LG20.4	AVESA.00001b.r3.4Ag0000873	232226553	232235793	44.16	protein_coding	4A
MQTL(Pc)LG20.4	AVESA.00001b.r3.4Ag0000874	232236495	232238951	39.36	ncRNA	4A
MQTL(Pc)LG20.4	AVESA.00001b.r3.4Ag0000875	232286566	232291802	44.43	protein_coding	4A
MQTL(Pc)LG20.4	AVESA.00001b.r3.4Ag0000876	232328053	232331550	43.31	protein_coding	4A
MQTL(Pc)LG20.4	AVESA.00001b.r3.4Ag0000877	232358787	232364927	40.27	protein_coding	4A
MQTL(Pc)LG20.4	AVESA.00001b.r3.4Ag0000878	232605488	232612559	39.11	protein_coding	4A
MQTL(Pc)LG20.4	AVESA.00001b.r3.4Ag0000879	233062196	233067669	41.47	protein_coding	4A
MQTL(Pc)LG20.4	AVESA.00001b.r3.4Ag0000880	233068485	233072254	42.68	protein_coding	4A
MQTL(Pc)LG20.4	AVESA.00001b.r3.4Ag0000881	233204558	233207531	51.01	protein_coding	4A
MQTL(Pc)LG20.4	AVESA.00001b.r3.4Ag0000882	233361892	233366750	40.15	protein_coding	4A
MQTL(Pc)LG20.4	AVESA.00001b.r3.4Ag0000883	233367586	233372506	40.2	protein_coding	4A
MQTL(Pc)LG20.4	AVESA.00001b.r3.4Ag0000884	233536020	233540166	41.21	protein_coding	4A
MQTL(Pc)LG20.4	AVESA.00001b.r3.4Ag0000885	233555558	233563544	45.35	protein_coding	4A
MQTL(Pc)LG20.4	AVESA.00001b.r3.4Ag0000886	233558650	233562521	43.23	protein_coding	4A
MQTL(Pc)LG20.4	AVESA.00001b.r3.4Ag0000887	233810382	233820368	41.72	protein_coding	4A
MQTL(Pc)LG20.4	AVESA.00001b.r3.4Ag0000888	233830945	233836487	39.33	protein_coding	4A
MQTL(Pc)LG20.4	AVESA.00001b.r3.4Ag0000889	233918735	233922459	42.28	protein_coding	4A
MQTL(Pc)LG20.4	AVESA.00001b.r3.4Ag0000890	234262515	234264854	43.38	protein_coding	4A
MQTL(Pc)LG20.4	AVESA.00001b.r3.4Ag0000891	234266941	234272108	45.41	protein_coding	4A
MQTL(Pc)LG20.4	AVESA.00001b.r3.4Ag0000892	234482645	234484736	53.35	protein_coding	4A
MQTL(Pc)LG20.4	AVESA.00001b.r3.4Ag0000893	234635981	234643089	42.88	protein_coding	4A
MQTL(Pc)LG20.4	AVESA.00001b.r3.4Ag0000894	234655420	234662549	37.88	protein_coding	4A
MQTL(Pc)LG20.4	AVESA.00001b.r3.4Ag0000895	234749713	234752714	52.9	protein_coding	4A
MQTL(Pc)LG20.4	AVESA.00001b.r3.4Ag0000896	234751712	234754149	45.45	protein_coding	4A
MQTL(Pc)LG20.4	AVESA.00001b.r3.4Ag0000897	234839011	234846862	45.47	protein_coding	4A
MQTL(Pc)LG20.4	AVESA.00001b.r3.4Ag0000898	234933861	234939068	41.19	protein_coding	4A
MQTL(Pc)LG20.4	AVESA.00001b.r3.4Ag0000899	235205308	235207375	50.97	protein_coding	4A
MQTL(Pc)LG20.4	AVESA.00001b.r3.4Ag0000900	235245532	235246994	57.01	protein_coding	4A
MQTL(Pc)LG20.4	AVESA.00001b.r3.4Ag0000901	235304978	235314161	46.08	protein_coding	4A
MQTL(Pc)LG20.4	AVESA.00001b.r3.4Ag0000902	235400508	235405551	50.95	protein_coding	4A
MQTL(Pc)LG20.5	AVESA.00001b.r3.4Ag0001046	252045420	252052425	39.47	protein_coding	4A
MQTL(Pc)LG20.5	AVESA.00001b.r3.4Ag0001047	252161026	252162733	48.71	protein_coding	4A
MQTL(Pc)LG20.5	AVESA.00001b.r3.4Ag0001048	252163736	252166456	45.17	protein_coding	4A
MQTL(Pc)LG20.5	AVESA.00001b.r3.4Ag0001049	252258461	252264298	39.77	protein_coding	4A
MQTL(Pc)LG20.5	AVESA.00001b.r3.4Ag0001050	252265280	252268364	41.82	protein_coding	4A
MQTL(Pc)LG20.5	AVESA.00001b.r3.4Ag0001051	252270383	252281594	46.37	protein_coding	4A
MQTL(Pc)LG20.5	AVESA.00001b.r3.4Ag0001052	252493392	252498971	43.76	protein_coding	4A
MQTL(Pc)LG20.5	AVESA.00001b.r3.4Ag0001053	252538667	252543166	41.2	protein_coding	4A
MQTL(Pc)LG20.5	AVESA.00001b.r3.4Ag0001054	252544011	252547265	47.93	protein_coding	4A
MQTL(Pc)LG20.5	AVESA.00001b.r3.4Ag0001055	252681255	252683768	34.65	ncRNA	4A
MQTL(Pc)LG20.5	AVESA.00001b.r3.4Ag0001056	252869967	252876479	38.66	protein_coding	4A
MQTL(Pc)LG20.5	AVESA.00001b.r3.4Ag0001057	252903246	252904247	65.37	protein_coding	4A
MQTL(Pc)LG20.5	AVESA.00001b.r3.4Ag0001058	253265384	253271913	50	protein_coding	4A
MQTL(Pc)LG20.5	AVESA.00001b.r3.4Ag0001059	253649885	253653227	53.43	protein_coding	4A
MQTL(Pc)LG20.5	AVESA.00001b.r3.4Ag0001060	253730269	253733312	45.8	protein_coding	4A
MQTL(Pc)LG20.5	AVESA.00001b.r3.4Ag0001061	253733846	253739005	42.98	protein_coding	4A
MQTL(Pc)LG20.5	AVESA.00001b.r3.4Ag0001062	253774468	253785659	41.34	protein_coding	4A
MQTL(Pc)LG20.5	AVESA.00001b.r3.4Ag0001063	253900220	253903161	45.62	protein_coding	4A
MQTL(Pc)LG20.5	AVESA.00001b.r3.4Ag0001064	254220777	254223627	43.07	protein_coding	4A
MQTL(Pc)LG20.5	AVESA.00001b.r3.4Ag0001065	254304653	254307665	48.89	protein_coding	4A
MQTL(Pc)LG20.5	AVESA.00001b.r3.4Ag0001066	254381622	254388171	40.09	protein_coding	4A
MQTL(Pc)LG20.5	AVESA.00001b.r3.4Ag0001067	254483703	254487302	66.47	protein_coding	4A
MQTL(Pc)LG20.5	AVESA.00001b.r3.4Ag0001068	254514671	254523992	39.64	protein_coding	4A
MQTL(Pc)LG20.5	AVESA.00001b.r3.4Ag0001069	254609574	254612539	41.81	protein_coding	4A
MQTL(Pc)LG20.5	AVESA.00001b.r3.4Ag0001070	254747321	254752630	41.77	protein_coding	4A
MQTL(Pc)LG20.5	AVESA.00001b.r3.4Ag0001071	254969132	254974007	42.86	protein_coding	4A
MQTL(Pc)LG20.5	AVESA.00001b.r3.4Ag0001072	254981957	254988914	43.09	protein_coding	4A
MQTL(Pc)LG20.5	AVESA.00001b.r3.4Ag0001073	254991473	254994864	44.25	protein_coding	4A
MQTL(Pc)LG20.5	AVESA.00001b.r3.4Ag0001074	255089152	255092944	44.27	protein_coding	4A
MQTL(Pc)LG20.5	AVESA.00001b.r3.4Ag0001075	255159810	255171650	42.23	protein_coding	4A
MQTL(Pc)LG20.5	AVESA.00001b.r3.4Ag0001076	255176727	255182556	43.46	protein_coding	4A
MQTL(Pc)LG20.5	AVESA.00001b.r3.4Ag0001077	255182995	255187325	47.73	protein_coding	4A
MQTL(Pc)LG20.5	AVESA.00001b.r3.4Ag0001078	255190014	255195451	39.74	ncRNA	4A
MQTL(Pc)LG20.5	AVESA.00001b.r3.4Ag0001079	255314398	255318523	43.24	protein_coding	4A
MQTL(Pc)LG20.5	AVESA.00001b.r3.4Ag0001080	255327451	255328219	51.89	protein_coding	4A
MQTL(Pc)LG20.5	AVESA.00001b.r3.4Ag0001081	255444164	255449413	39.75	protein_coding	4A
MQTL(Pc)LG20.5	AVESA.00001b.r3.4Ag0001082	255487844	255489881	67.57	protein_coding	4A
MQTL(Pc)LG20.5	AVESA.00001b.r3.4Ag0001083	255497036	255498506	60.98	protein_coding	4A
MQTL(Pc)LG20.5	AVESA.00001b.r3.4Ag0001084	255582402	255590125	44.23	protein_coding	4A
MQTL(Pc)LG20.5	AVESA.00001b.r3.4Ag0001085	255621229	255626999	44.34	protein_coding	4A
MQTL(Pc)LG20.5	AVESA.00001b.r3.4Ag0001086	255644350	255645727	61.54	protein_coding	4A
MQTL(Pc)LG20.5	AVESA.00001b.r3.4Ag0001087	255646655	255649918	45.07	protein_coding	4A
MQTL(Pc)LG20.5	AVESA.00001b.r3.4Ag0001088	255688798	255691942	62.1	protein_coding	4A
MQTL(Pc)LG20.5	AVESA.00001b.r3.4Ag0001089	255807910	255809893	59.83	protein_coding	4A
MQTL(Pc)LG20.5	AVESA.00001b.r3.4Ag0001090	255990210	255993484	53.59	protein_coding	4A
MQTL(Pc)LG20.5	AVESA.00001b.r3.4Ag0001091	255994989	255998836	42.36	protein_coding	4A
MQTL(Pc)LG20.5	AVESA.00001b.r3.4Ag0001092	256044773	256049845	41.02	protein_coding	4A
MQTL(Pc)LG20.5	AVESA.00001b.r3.4Ag0001093	256103674	256106463	45.23	protein_coding	4A
MQTL(Pc)LG20.5	AVESA.00001b.r3.4Ag0001094	256106727	256112266	43.57	protein_coding	4A
MQTL(Pc)LG20.5	AVESA.00001b.r3.4Ag0001095	256130426	256135431	43.55	protein_coding	4A
MQTL(Pc)LG20.5	AVESA.00001b.r3.4Ag0001096	256152573	256155535	46.78	protein_coding	4A
MQTL(Pc)LG20.5	AVESA.00001b.r3.4Ag0001097	256165335	256173411	41.9	protein_coding	4A
MQTL(Pc)LG20.5	AVESA.00001b.r3.4Ag0001098	256206444	256208923	64.76	protein_coding	4A
MQTL(Pc)LG20.5	AVESA.00001b.r3.4Ag0001099	256242261	256246290	49.5	protein_coding	4A
MQTL(Pc)LG20.5	AVESA.00001b.r3.4Ag0001100	256268449	256271642	51.35	protein_coding	4A
MQTL(Pc)LG20.5	AVESA.00001b.r3.4Ag0001101	256412077	256413958	58.45	protein_coding	4A
MQTL(Pc)LG20.5	AVESA.00001b.r3.4Ag0001102	256516979	256518195	57.6	protein_coding	4A
MQTL(Pc)LG20.5	AVESA.00001b.r3.4Ag0001103	256542336	256543347	58.6	protein_coding	4A
MQTL(Pc)LG20.5	AVESA.00001b.r3.4Ag0001104	256671746	256676684	45.13	protein_coding	4A
MQTL(Pc)LG20.5	AVESA.00001b.r3.4Ag0001105	256684986	256687321	62.89	protein_coding	4A
MQTL(Pc)LG20.5	AVESA.00001b.r3.4Ag0001106	256791024	256794740	45.39	protein_coding	4A
MQTL(Pc)LG20.5	AVESA.00001b.r3.4Ag0001107	256956172	256958375	46.37	protein_coding	4A
MQTL(Pc)LG20.5	AVESA.00001b.r3.4Ag0001108	257358894	257361294	46.36	protein_coding	4A
MQTL(Pc)LG20.5	AVESA.00001b.r3.4Ag0001109	257373117	257376193	47.09	protein_coding	4A
MQTL(Pc)LG20.5	AVESA.00001b.r3.4Ag0001110	257452705	257458326	43.24	protein_coding	4A
MQTL(Pc)LG20.5	AVESA.00001b.r3.4Ag0001111	257462575	257469441	47.47	protein_coding	4A
MQTL(Pc)LG20.5	AVESA.00001b.r3.4Ag0001112	257470152	257474807	42.48	protein_coding	4A
MQTL(Pc)LG20.5	AVESA.00001b.r3.4Ag0001113	257860047	257860633	40.03	ncRNA	4A
MQTL(Pc)LG20.5	AVESA.00001b.r3.4Ag0001114	258068076	258073143	40.84	protein_coding	4A
MQTL(Pc)LG20.5	AVESA.00001b.r3.4Ag0001115	258455721	258459428	46.17	protein_coding	4A
MQTL(Pc)LG20.5	AVESA.00001b.r3.4Ag0001116	258465250	258468571	41.9	protein_coding	4A
MQTL(Pc)LG20.5	AVESA.00001b.r3.4Ag0001117	258691181	258695541	38.61	protein_coding	4A
MQTL(Pc)LG20.5	AVESA.00001b.r3.4Ag0001118	258695642	258699929	43.98	protein_coding	4A
MQTL(Pc)LG20.5	AVESA.00001b.r3.4Ag0001119	258710943	258713970	44.19	protein_coding	4A
MQTL(Pc)LG20.5	AVESA.00001b.r3.4Ag0001120	258714114	258718333	46.78	protein_coding	4A
MQTL(Pc)LG20.5	AVESA.00001b.r3.4Ag0001121	258837299	258839953	44.44	protein_coding	4A
MQTL(Pc)LG20.5	AVESA.00001b.r3.4Ag0001122	258874550	258876336	61.44	protein_coding	4A
MQTL(Pc)LG20.5	AVESA.00001b.r3.4Ag0001123	258893924	258896570	46.01	protein_coding	4A
MQTL(Pc)LG20.5	AVESA.00001b.r3.4Ag0001124	258958046	258958993	56.75	protein_coding	4A
MQTL(Pc)LG20.5	AVESA.00001b.r3.4Ag0001125	259073754	259079393	42.04	protein_coding	4A
MQTL(Pc)LG20.5	AVESA.00001b.r3.4Ag0001126	259085578	259089039	56.93	protein_coding	4A
MQTL(Pc)LG20.5	AVESA.00001b.r3.4Ag0001127	259142525	259144652	44.08	protein_coding	4A
MQTL(Pc)LG20.5	AVESA.00001b.r3.4Ag0001128	259158985	259159940	60.04	protein_coding	4A
MQTL(Pc)LG20.5	AVESA.00001b.r3.4Ag0001129	259182283	259186331	39.66	ncRNA	4A
MQTL(Pc)LG20.5	AVESA.00001b.r3.4Ag0001130	259588442	259592673	41.75	protein_coding	4A
MQTL(Pc)LG20.5	AVESA.00001b.r3.4Ag0001131	259595121	259598551	55	protein_coding	4A
MQTL(Pc)LG20.5	AVESA.00001b.r3.4Ag0001132	259726519	259729557	61.53	protein_coding	4A
MQTL(Pc)LG20.5	AVESA.00001b.r3.4Ag0001133	259826850	259832364	51.91	protein_coding	4A
MQTL(Pc)LG20.5	AVESA.00001b.r3.4Ag0001134	259880876	259888311	39.47	protein_coding	4A
MQTL(Pc)LG20.5	AVESA.00001b.r3.4Ag0001135	259913537	259920013	41.42	protein_coding	4A
MQTL(Pc)LG20.5	AVESA.00001b.r3.4Ag0001136	260067764	260072064	40.22	ncRNA	4A
MQTL(Pc)LG20.5	AVESA.00001b.r3.4Ag0001137	260148033	260149525	60.01	protein_coding	4A
MQTL(Pc)LG20.5	AVESA.00001b.r3.4Ag0001138	260254936	260258440	41.74	protein_coding	4A
MQTL(Pc)LG20.5	AVESA.00001b.r3.4Ag0001139	260338624	260341215	40.82	ncRNA	4A
MQTL(Pc)LG20.5	AVESA.00001b.r3.4Ag0001140	260523366	260524987	63.5	protein_coding	4A
MQTL(Pc)LG20.5	AVESA.00001b.r3.4Ag0001141	260914490	260919911	43.64	protein_coding	4A
MQTL(Pc)LG20.5	AVESA.00001b.r3.4Ag0001142	261048929	261051083	47.05	protein_coding	4A
MQTL(Pc)LG20.5	AVESA.00001b.r3.4Ag0001143	261492360	261493727	66.81	protein_coding	4A
MQTL(Pc)LG20.5	AVESA.00001b.r3.4Ag0001144	261527962	261534724	40.01	protein_coding	4A
MQTL(Pc)LG20.5	AVESA.00001b.r3.4Ag0001145	261704110	261709665	42.24	protein_coding	4A
MQTL(Pc)LG20.5	AVESA.00001b.r3.4Ag0001146	261745782	261751352	42.11	protein_coding	4A
MQTL(Pc)LG20.5	AVESA.00001b.r3.4Ag0001147	261841466	261858327	45.94	protein_coding	4A
MQTL(Pc)LG20.5	AVESA.00001b.r3.4Ag0001148	261877585	261883866	44.72	protein_coding	4A
MQTL(Pc)LG20.5	AVESA.00001b.r3.4Ag0001149	261907891	261910895	40.8	protein_coding	4A
MQTL(Pc)LG20.5	AVESA.00001b.r3.4Ag0001150	261930040	261949369	40.95	protein_coding	4A
MQTL(Pc)LG20.5	AVESA.00001b.r3.4Ag0001151	262211056	262214909	42.01	protein_coding	4A
MQTL(Pc)LG20.5	AVESA.00001b.r3.4Ag0001152	262217382	262221775	42.1	protein_coding	4A
MQTL(Pc)LG20.5	AVESA.00001b.r3.4Ag0001153	262375323	262380229	43.94	protein_coding	4A
MQTL(Pc)LG20.5	AVESA.00001b.r3.4Ag0001154	262381871	262386086	44.28	protein_coding	4A
MQTL(Pc)LG20.5	AVESA.00001b.r3.4Ag0001155	262400371	262402569	62.3	protein_coding	4A
MQTL(Pc)LG20.5	AVESA.00001b.r3.4Ag0001156	262544002	262546835	55.33	protein_coding	4A
MQTL(Pc)LG20.5	AVESA.00001b.r3.4Ag0001157	262677464	262680290	57.06	protein_coding	4A
MQTL(Pc)LG20.5	AVESA.00001b.r3.4Ag0001158	262680523	262689666	41.31	protein_coding	4A
MQTL(Pc)LG20.5	AVESA.00001b.r3.4Ag0001159	262691934	262696286	42.84	protein_coding	4A
MQTL(Pc)LG20.5	AVESA.00001b.r3.4Ag0001160	262699221	262706292	40.37	protein_coding	4A
MQTL(Pc)LG20.5	AVESA.00001b.r3.4Ag0001161	262839771	262851354	41.05	protein_coding	4A
MQTL(Pc)LG20.5	AVESA.00001b.r3.4Ag0001162	262853385	262861643	39.52	protein_coding	4A
MQTL(Pc)LG20.5	AVESA.00001b.r3.4Ag0001163	262885914	262893542	45.37	protein_coding	4A
MQTL(Pc)LG20.5	AVESA.00001b.r3.4Ag0001164	262930136	262933194	47.92	protein_coding	4A
MQTL(Pc)LG20.5	AVESA.00001b.r3.4Ag0001165	262932042	262935437	43.96	protein_coding	4A
MQTL(Pc)LG20.5	AVESA.00001b.r3.4Ag0001166	263008326	263010700	47.24	protein_coding	4A
MQTL(Pc)LG20.5	AVESA.00001b.r3.4Ag0001167	263011411	263015424	44.67	protein_coding	4A
MQTL(Pc)LG20.5	AVESA.00001b.r3.4Ag0001168	263274049	263277541	56.11	protein_coding	4A
MQTL(Pc)LG20.5	AVESA.00001b.r3.4Ag0001169	263371859	263375273	41.79	protein_coding	4A
MQTL(Pc)LG20.5	AVESA.00001b.r3.4Ag0001170	263420870	263425807	41.17	protein_coding	4A
MQTL(Pc)LG20.5	AVESA.00001b.r3.4Ag0001171	263434460	263449181	40.86	protein_coding	4A
MQTL(Pc)LG20.5	AVESA.00001b.r3.4Ag0001172	263449888	263452791	42.08	protein_coding	4A
MQTL(Pc)LG20.5	AVESA.00001b.r3.4Ag0001173	263759312	263763576	39.13	protein_coding	4A
MQTL(Pc)LG20.5	AVESA.00001b.r3.4Ag0001174	263763781	263768707	57.95	protein_coding	4A
MQTL(Pc)LG20.5	AVESA.00001b.r3.4Ag0001175	263818755	263821731	47.63	protein_coding	4A
MQTL(Pc)LG20.5	AVESA.00001b.r3.4Ag0001176	263830364	263834263	43.79	protein_coding	4A
MQTL(Pc)LG20.5	AVESA.00001b.r3.4Ag0001177	263834430	263838484	46.41	protein_coding	4A
MQTL(Pc)LG20.5	AVESA.00001b.r3.4Ag0001178	263863127	263866151	50.64	protein_coding	4A
MQTL(Pc)LG20.5	AVESA.00001b.r3.4Ag0001179	264025064	264031162	45.3	protein_coding	4A
MQTL(Pc)LG20.5	AVESA.00001b.r3.4Ag0001180	264031912	264034439	42.01	protein_coding	4A
MQTL(Pc)LG20.5	AVESA.00001b.r3.4Ag0001181	264142373	264145435	48.87	protein_coding	4A
MQTL(Pc)LG20.5	AVESA.00001b.r3.4Ag0001182	264209396	264216039	40.52	protein_coding	4A
MQTL(Pc)LG20.5	AVESA.00001b.r3.4Ag0001183	264861725	264866428	44.75	protein_coding	4A
MQTL(Pc)LG20.5	AVESA.00001b.r3.4Ag0001184	264871747	264880397	45.09	protein_coding	4A
MQTL(Pc)LG20.5	AVESA.00001b.r3.4Ag0001185	264895551	264901003	46.05	protein_coding	4A
MQTL(Pc)LG20.5	AVESA.00001b.r3.4Ag0001186	265035162	265052661	39.29	protein_coding	4A
MQTL(Pc)LG20.5	AVESA.00001b.r3.4Ag0001187	265078655	265085792	41.17	protein_coding	4A
MQTL(Pc)LG20.5	AVESA.00001b.r3.4Ag0001188	265111388	265123062	40.74	protein_coding	4A
MQTL(Pc)LG20.5	AVESA.00001b.r3.4Ag0001189	265201238	265202863	45.14	protein_coding	4A
MQTL(Pc)LG20.5	AVESA.00001b.r3.4Ag0001190	265514495	265517929	45.09	protein_coding	4A
MQTL(Pc)LG20.5	AVESA.00001b.r3.4Ag0001191	265740276	265743408	41.4	ncRNA	4A
MQTL(Pc)LG20.5	AVESA.00001b.r3.4Ag0001192	265784935	265791090	44.44	protein_coding	4A
MQTL(Pc)LG20.5	AVESA.00001b.r3.4Ag0001193	266145281	266148768	42.66	protein_coding	4A
MQTL(Pc)LG20.5	AVESA.00001b.r3.4Ag0001194	266238396	266246084	42.16	protein_coding	4A
MQTL(Pc)LG20.5	AVESA.00001b.r3.4Ag0001195	266282476	266298391	43.21	protein_coding	4A
MQTL(Pc)LG20.5	AVESA.00001b.r3.4Ag0001196	266300580	266305374	44.07	protein_coding	4A
MQTL(Pc)LG20.5	AVESA.00001b.r3.4Ag0001197	266305917	266309551	43.44	protein_coding	4A
MQTL(Pc)LG20.5	AVESA.00001b.r3.4Ag0001198	266317543	266320200	58.92	protein_coding	4A
MQTL(Pc)LG20.5	AVESA.00001b.r3.4Ag0001199	266363945	266369188	51.03	protein_coding	4A
MQTL(Pc)LG20.5	AVESA.00001b.r3.4Ag0001200	266451691	266455708	45.4	protein_coding	4A
MQTL(Pc)LG20.5	AVESA.00001b.r3.4Ag0001201	266506012	266506866	55.91	protein_coding	4A
MQTL(Pc)LG20.5	AVESA.00001b.r3.4Ag0001202	266622001	266627875	41.4	protein_coding	4A
MQTL(Pc)LG20.5	AVESA.00001b.r3.4Ag0001203	266702271	266705465	45.57	protein_coding	4A
MQTL(Pc)LG20.5	AVESA.00001b.r3.4Ag0001204	266705657	266709480	44.51	protein_coding	4A
MQTL(Pc)LG20.5	AVESA.00001b.r3.4Ag0001205	266821656	266822677	52.15	protein_coding	4A
MQTL(Pc)LG20.5	AVESA.00001b.r3.4Ag0001206	266917419	266920910	49.48	protein_coding	4A
MQTL(Pc)LG20.5	AVESA.00001b.r3.4Ag0001207	266921273	266923343	58.72	protein_coding	4A
MQTL(Pc)LG20.5	AVESA.00001b.r3.4Ag0001208	266928035	266931052	41.85	protein_coding	4A
MQTL(Pc)LG20.5	AVESA.00001b.r3.4Ag0001209	266931136	266934370	41.79	protein_coding	4A
MQTL(Pc)LG20.5	AVESA.00001b.r3.4Ag0001210	266934586	266939991	40.92	protein_coding	4A
MQTL(Pc)LG20.5	AVESA.00001b.r3.4Ag0001211	267113438	267121207	43.15	protein_coding	4A
MQTL(Pc)LG20.5	AVESA.00001b.r3.4Ag0001212	267241098	267245369	43.59	protein_coding	4A
MQTL(Pc)LG20.5	AVESA.00001b.r3.4Ag0001213	267246563	267249011	46.14	protein_coding	4A
MQTL(Pc)LG20.5	AVESA.00001b.r3.4Ag0001214	267249214	267258115	41.92	protein_coding	4A
MQTL(Pc)LG20.5	AVESA.00001b.r3.4Ag0001215	267324812	267329474	43.96	protein_coding	4A
MQTL(Pc)LG20.5	AVESA.00001b.r3.4Ag0001216	267345409	267350491	47.53	protein_coding	4A
MQTL(Pc)LG20.5	AVESA.00001b.r3.4Ag0001217	267598309	267603553	39.12	protein_coding	4A
MQTL(Pc)LG20.5	AVESA.00001b.r3.4Ag0001218	267610555	267613912	45.95	protein_coding	4A
MQTL(Pc)LG20.5	AVESA.00001b.r3.4Ag0001219	267620567	267623902	56.06	protein_coding	4A
MQTL(Pc)LG20.5	AVESA.00001b.r3.4Ag0001220	267624751	267628520	42.63	protein_coding	4A
MQTL(Pc)LG20.5	AVESA.00001b.r3.4Ag0001221	267664002	267668143	42.35	protein_coding	4A
MQTL(Pc)LG20.5	AVESA.00001b.r3.4Ag0001222	267675208	267676206	66.47	protein_coding	4A
MQTL(Pc)LG20.5	AVESA.00001b.r3.4Ag0001223	267704252	267707767	45.51	protein_coding	4A
MQTL(Pc)LG20.5	AVESA.00001b.r3.4Ag0001224	267716267	267721580	41.21	protein_coding	4A
MQTL(Pc)LG20.5	AVESA.00001b.r3.4Ag0001225	267722025	267725137	46.39	protein_coding	4A
MQTL(Pc)LG20.5	AVESA.00001b.r3.4Ag0001226	267726289	267729340	41.61	protein_coding	4A
MQTL(Pc)LG20.5	AVESA.00001b.r3.4Ag0001227	267754240	267756992	58.7	protein_coding	4A
MQTL(Pc)LG20.5	AVESA.00001b.r3.4Ag0001228	267804422	267807319	47.52	protein_coding	4A
MQTL(Pc)LG20.5	AVESA.00001b.r3.4Ag0001229	267881231	267885580	57.75	protein_coding	4A
MQTL(Pc)LG20.5	AVESA.00001b.r3.4Ag0001230	267902397	267908282	51.7	protein_coding	4A
MQTL(Pc)LG20.5	AVESA.00001b.r3.4Ag0001231	268014989	268022382	42.98	protein_coding	4A
MQTL(Pc)LG20.5	AVESA.00001b.r3.4Ag0001232	268060945	268071208	42.97	protein_coding	4A
MQTL(Pc)LG20.5	AVESA.00001b.r3.4Ag0001233	268111341	268125271	45.8	protein_coding	4A
MQTL(Pc)LG20.5	AVESA.00001b.r3.4Ag0001234	268146919	268149826	52.51	protein_coding	4A
MQTL(Pc)LG20.5	AVESA.00001b.r3.4Ag0001235	268157387	268160079	40.81	protein_coding	4A
MQTL(Pc)LG20.5	AVESA.00001b.r3.4Ag0001236	268161293	268164514	46.8	protein_coding	4A
MQTL(Pc)LG20.5	AVESA.00001b.r3.4Ag0001237	268376919	268381558	37.97	protein_coding	4A
MQTL(Pc)LG21.1	AVESA.00001b.r3.4Dg0000975	236210208	236213944	45.33	protein_coding	4D
MQTL(Pc)LG21.1	AVESA.00001b.r3.4Dg0000976	236292882	236358628	44.73	protein_coding	4D
MQTL(Pc)LG21.1	AVESA.00001b.r3.4Dg0000977	236464409	236466694	45.01	protein_coding	4D
MQTL(Pc)LG21.1	AVESA.00001b.r3.4Dg0000978	236530885	236536584	41.47	protein_coding	4D
MQTL(Pc)LG21.1	AVESA.00001b.r3.4Dg0000979	236560767	236564747	45.16	protein_coding	4D
MQTL(Pc)LG21.1	AVESA.00001b.r3.4Dg0000980	236666877	236672015	45.14	protein_coding	4D
MQTL(Pc)LG21.1	AVESA.00001b.r3.4Dg0000981	236893334	236900270	46.46	protein_coding	4D
MQTL(Pc)LG21.1	AVESA.00001b.r3.4Dg0000982	236900428	236901765	66.07	protein_coding	4D
MQTL(Pc)LG21.1	AVESA.00001b.r3.4Dg0000983	237027327	237032302	41	protein_coding	4D
MQTL(Pc)LG21.1	AVESA.00001b.r3.4Dg0000984	237073252	237079574	46.92	protein_coding	4D
MQTL(Pc)LG21.1	AVESA.00001b.r3.4Dg0000985	237334845	237336187	64.18	protein_coding	4D
MQTL(Pc)LG21.1	AVESA.00001b.r3.4Dg0000986	237378140	237379667	58.38	protein_coding	4D
MQTL(Pc)LG21.1	AVESA.00001b.r3.4Dg0000987	237517737	237520775	43.86	protein_coding	4D
MQTL(Pc)LG21.1	AVESA.00001b.r3.4Dg0000988	237534338	237539854	41.13	protein_coding	4D
MQTL(Pc)LG21.1	AVESA.00001b.r3.4Dg0000989	237918207	237921405	57.67	protein_coding	4D
MQTL(Pc)LG21.1	AVESA.00001b.r3.4Dg0000990	237974333	237977410	47.66	protein_coding	4D
MQTL(Pc)LG21.1	AVESA.00001b.r3.4Dg0000991	238005249	238011863	45.65	protein_coding	4D
MQTL(Pc)LG21.1	AVESA.00001b.r3.4Dg0000992	238094055	238101327	41.96	protein_coding	4D
MQTL(Pc)LG21.1	AVESA.00001b.r3.4Dg0000993	238101873	238103721	55.76	protein_coding	4D
MQTL(Pc)LG21.1	AVESA.00001b.r3.4Dg0000994	238146453	238150416	47.05	protein_coding	4D
MQTL(Pc)LG21.1	AVESA.00001b.r3.4Dg0000995	238202289	238207267	39.87	protein_coding	4D
MQTL(Pc)LG21.1	AVESA.00001b.r3.4Dg0000996	238268657	238274967	44.43	protein_coding	4D
MQTL(Pc)LG21.1	AVESA.00001b.r3.4Dg0000997	238494816	238499632	43.93	protein_coding	4D
MQTL(Pc)LG21.1	AVESA.00001b.r3.4Dg0000998	238500493	238501384	60.09	protein_coding	4D
MQTL(Pc)LG21.1	AVESA.00001b.r3.4Dg0000999	238575095	238579767	42.5	protein_coding	4D
MQTL(Pc)LG21.1	AVESA.00001b.r3.4Dg0001000	238585794	238588470	43.97	protein_coding	4D
MQTL(Pc)LG21.1	AVESA.00001b.r3.4Dg0001001	238712659	238717626	45.03	protein_coding	4D
MQTL(Pc)LG21.1	AVESA.00001b.r3.4Dg0001002	238726987	238732774	45.34	protein_coding	4D
MQTL(Pc)LG21.1	AVESA.00001b.r3.4Dg0001003	238733074	238738182	51.65	protein_coding	4D
MQTL(Pc)LG21.1	AVESA.00001b.r3.4Dg0001004	238936679	238944816	40.03	protein_coding	4D
MQTL(Pc)LG21.1	AVESA.00001b.r3.4Dg0001005	238990982	239001512	42.16	protein_coding	4D
MQTL(Pc)LG21.1	AVESA.00001b.r3.4Dg0001006	239029732	239042565	44.89	protein_coding	4D
MQTL(Pc)LG21.1	AVESA.00001b.r3.4Dg0001007	239101249	239118008	41.95	protein_coding	4D
MQTL(Pc)LG21.1	AVESA.00001b.r3.4Dg0001008	239186069	239189631	45.94	protein_coding	4D
MQTL(Pc)LG21.1	AVESA.00001b.r3.4Dg0001009	239335852	239337720	60.51	protein_coding	4D
MQTL(Pc)LG21.1	AVESA.00001b.r3.4Dg0001010	239674829	239677406	39.68	ncRNA	4D
MQTL(Pc)LG21.1	AVESA.00001b.r3.4Dg0001011	239700631	239706773	46.07	protein_coding	4D
MQTL(Pc)LG21.1	AVESA.00001b.r3.4Dg0001012	239852235	239862565	37.42	protein_coding	4D
MQTL(Pc)LG21.1	AVESA.00001b.r3.4Dg0001013	239991028	239992186	52.55	ncRNA	4D
MQTL(Pc)LG21.1	AVESA.00001b.r3.4Dg0001014	240300572	240303901	40.48	ncRNA	4D
MQTL(Pc)LG21.1	AVESA.00001b.r3.4Dg0001015	240310133	240317315	42.43	protein_coding	4D
MQTL(Pc)LG21.1	AVESA.00001b.r3.4Dg0001016	240466211	240469545	40.57	protein_coding	4D
MQTL(Pc)LG21.1	AVESA.00001b.r3.4Dg0001017	240495924	240500403	44.96	protein_coding	4D
MQTL(Pc)LG21.1	AVESA.00001b.r3.4Dg0001018	240589960	240591657	65.9	protein_coding	4D
MQTL(Pc)LG21.1	AVESA.00001b.r3.4Dg0001019	240674099	240676407	55.78	protein_coding	4D
MQTL(Pc)LG21.1	AVESA.00001b.r3.4Dg0001020	240714678	240720163	43.18	protein_coding	4D
MQTL(Pc)LG21.1	AVESA.00001b.r3.4Dg0001021	240720057	240722869	45.43	protein_coding	4D
MQTL(Pc)LG21.1	AVESA.00001b.r3.4Dg0001022	240839220	240844174	41.47	protein_coding	4D
MQTL(Pc)LG21.1	AVESA.00001b.r3.4Dg0001023	240844860	240845750	59.93	protein_coding	4D
MQTL(Pc)LG21.1	AVESA.00001b.r3.4Dg0001024	240853357	240857932	43.36	protein_coding	4D
MQTL(Pc)LG21.1	AVESA.00001b.r3.4Dg0001025	240877441	240880124	42.29	protein_coding	4D
MQTL(Pc)LG21.1	AVESA.00001b.r3.4Dg0001026	240884311	240925058	44.47	protein_coding	4D
MQTL(Pc)LG21.1	AVESA.00001b.r3.4Dg0001027	240926431	240932515	45.09	protein_coding	4D
MQTL(Pc)LG21.1	AVESA.00001b.r3.4Dg0001028	240991229	240995008	45.53	protein_coding	4D
MQTL(Pc)LG21.1	AVESA.00001b.r3.4Dg0001029	240996392	240998406	53.2	protein_coding	4D
MQTL(Pc)LG21.1	AVESA.00001b.r3.4Dg0001030	241050448	241052869	58.63	protein_coding	4D
MQTL(Pc)LG21.1	AVESA.00001b.r3.4Dg0001031	241292445	241295190	45.01	protein_coding	4D
MQTL(Pc)LG21.1	AVESA.00001b.r3.4Dg0001032	241360755	241364024	41.28	protein_coding	4D
MQTL(Pc)LG21.1	AVESA.00001b.r3.4Dg0001033	241454964	241456530	53.86	protein_coding	4D
MQTL(Pc)LG21.1	AVESA.00001b.r3.4Dg0001034	241483123	241489860	42.05	protein_coding	4D
MQTL(Pc)LG21.1	AVESA.00001b.r3.4Dg0001035	241491525	241493432	57.91	protein_coding	4D
MQTL(Pc)LG21.1	AVESA.00001b.r3.4Dg0001036	242089965	242093759	43.14	protein_coding	4D
MQTL(Pc)LG21.1	AVESA.00001b.r3.4Dg0001037	242148025	242155658	45.01	protein_coding	4D
MQTL(Pc)LG21.1	AVESA.00001b.r3.4Dg0001038	242155798	242158332	46.63	protein_coding	4D
MQTL(Pc)LG21.1	AVESA.00001b.r3.4Dg0001039	242158392	242161296	46.09	protein_coding	4D
MQTL(Pc)LG21.1	AVESA.00001b.r3.4Dg0001040	242439066	242443080	46.13	protein_coding	4D
MQTL(Pc)LG21.1	AVESA.00001b.r3.4Dg0001041	242473985	242482787	46.55	protein_coding	4D
MQTL(Pc)LG21.1	AVESA.00001b.r3.4Dg0001042	242650804	242656892	40.86	protein_coding	4D
MQTL(Pc)LG21.1	AVESA.00001b.r3.4Dg0001043	242657326	242659181	47.31	protein_coding	4D
MQTL(Pc)LG21.1	AVESA.00001b.r3.4Dg0001044	242673310	242678398	52.62	protein_coding	4D
MQTL(Pc)LG21.1	AVESA.00001b.r3.4Dg0001045	242760281	242766372	45.17	protein_coding	4D
MQTL(Pc)LG21.1	AVESA.00001b.r3.4Dg0001046	242777574	242782825	41.96	protein_coding	4D
MQTL(Pc)LG21.1	AVESA.00001b.r3.4Dg0001047	242947121	242950170	46.3	protein_coding	4D
MQTL(Pc)LG21.1	AVESA.00001b.r3.4Dg0001048	242951227	242953557	52.68	protein_coding	4D
MQTL(Pc)LG21.1	AVESA.00001b.r3.4Dg0001049	242954946	242959765	44.67	protein_coding	4D
MQTL(Pc)LG21.1	AVESA.00001b.r3.4Dg0001050	243113019	243119718	45.3	protein_coding	4D
MQTL(Pc)LG21.1	AVESA.00001b.r3.4Dg0001051	243141939	243146671	41.22	protein_coding	4D
MQTL(Pc)LG21.1	AVESA.00001b.r3.4Dg0001052	243147518	243150542	58.18	protein_coding	4D
MQTL(Pc)LG21.1	AVESA.00001b.r3.4Dg0001053	243491288	243493599	37.41	protein_coding	4D
MQTL(Pc)LG21.1	AVESA.00001b.r3.4Dg0001054	243501439	243506000	43.53	protein_coding	4D
MQTL(Pc)LG21.1	AVESA.00001b.r3.4Dg0001055	244129839	244133390	43.69	protein_coding	4D
MQTL(Pc)LG21.1	AVESA.00001b.r3.4Dg0001056	244204544	244209190	42.13	protein_coding	4D
MQTL(Pc)LG21.1	AVESA.00001b.r3.4Dg0001057	244476037	244482683	40.08	protein_coding	4D
MQTL(Pc)LG21.1	AVESA.00001b.r3.4Dg0001058	244597314	244603183	43.73	protein_coding	4D
MQTL(Pc)LG21.1	AVESA.00001b.r3.4Dg0001059	244675258	244677668	40.02	protein_coding	4D
MQTL(Pc)LG21.1	AVESA.00001b.r3.4Dg0001060	245479937	245482442	51.04	protein_coding	4D
MQTL(Pc)LG21.1	AVESA.00001b.r3.4Dg0001061	245482688	245490323	43.49	protein_coding	4D
MQTL(Pc)LG21.1	AVESA.00001b.r3.4Dg0001062	245725451	245735213	40.08	protein_coding	4D
MQTL(Pc)LG21.1	AVESA.00001b.r3.4Dg0001063	245749538	245755230	42.02	protein_coding	4D
MQTL(Pc)LG21.1	AVESA.00001b.r3.4Dg0001064	245795212	245800881	41.92	protein_coding	4D
MQTL(Pc)LG21.1	AVESA.00001b.r3.4Dg0001065	246006134	246009216	47.75	protein_coding	4D
MQTL(Pc)LG21.1	AVESA.00001b.r3.4Dg0001066	246180104	246184377	59.03	protein_coding	4D
MQTL(Pc)LG21.1	AVESA.00001b.r3.4Dg0001067	246606562	246610274	52.95	protein_coding	4D
MQTL(Pc)LG21.1	AVESA.00001b.r3.4Dg0001068	246834387	246838712	49.19	protein_coding	4D
MQTL(Pc)LG21.1	AVESA.00001b.r3.4Dg0001069	246908249	246917029	41	protein_coding	4D
MQTL(Pc)LG21.1	AVESA.00001b.r3.4Dg0001070	246942523	246946929	41.55	protein_coding	4D
MQTL(Pc)LG21.1	AVESA.00001b.r3.4Dg0001071	247004179	247010457	43.46	protein_coding	4D
MQTL(Pc)LG21.1	AVESA.00001b.r3.4Dg0001072	247123414	247125375	52.45	protein_coding	4D
MQTL(Pc)LG21.1	AVESA.00001b.r3.4Dg0001073	247198013	247200008	65.23	protein_coding	4D
MQTL(Pc)LG21.1	AVESA.00001b.r3.4Dg0001074	247254780	247260158	40.47	protein_coding	4D
MQTL(Pc)LG21.1	AVESA.00001b.r3.4Dg0001075	247323807	247337623	40.99	protein_coding	4D
MQTL(Pc)LG21.1	AVESA.00001b.r3.4Dg0001076	247654522	247658803	46.4	protein_coding	4D
MQTL(Pc)LG21.1	AVESA.00001b.r3.4Dg0001077	247751246	247754068	54.76	protein_coding	4D
MQTL(Pc)LG21.1	AVESA.00001b.r3.4Dg0001078	247766176	247769343	45.8	protein_coding	4D
MQTL(Pc)LG21.1	AVESA.00001b.r3.4Dg0001079	247823298	247825861	41.5	protein_coding	4D
MQTL(Pc)LG21.1	AVESA.00001b.r3.4Dg0001080	247826832	247836222	40.39	protein_coding	4D
MQTL(Pc)LG21.1	AVESA.00001b.r3.4Dg0001081	247842373	247845765	49.9	protein_coding	4D
MQTL(Pc)LG21.1	AVESA.00001b.r3.4Dg0001082	247848395	247859306	42.42	protein_coding	4D
MQTL(Pc)LG21.1	AVESA.00001b.r3.4Dg0001083	248063411	248065437	58.12	protein_coding	4D
MQTL(Pc)LG21.1	AVESA.00001b.r3.4Dg0001084	248180851	248182940	50.33	protein_coding	4D
MQTL(Pc)LG21.1	AVESA.00001b.r3.4Dg0001085	248366212	248368225	60.72	protein_coding	4D
MQTL(Pc)LG21.1	AVESA.00001b.r3.4Dg0001086	248370209	248371454	60.67	protein_coding	4D
MQTL(Pc)LG21.1	AVESA.00001b.r3.4Dg0001087	248563879	248565561	48.66	protein_coding	4D
MQTL(Pc)LG21.1	AVESA.00001b.r3.4Dg0001088	248781417	248784524	44.76	protein_coding	4D
MQTL(Pc)LG21.1	AVESA.00001b.r3.4Dg0001089	248885794	248893127	43.99	protein_coding	4D
MQTL(Pc)LG21.1	AVESA.00001b.r3.4Dg0001090	248906248	248909122	42.37	protein_coding	4D
MQTL(Pc)LG21.1	AVESA.00001b.r3.4Dg0001091	248910456	248915959	44.39	protein_coding	4D
MQTL(Pc)LG21.1	AVESA.00001b.r3.4Dg0001092	248993278	249000381	40.22	protein_coding	4D
MQTL(Pc)LG21.1	AVESA.00001b.r3.4Dg0001093	249107352	249118369	45.23	protein_coding	4D
MQTL(Pc)LG21.1	AVESA.00001b.r3.4Dg0001094	249208904	249221730	41.1	protein_coding	4D
MQTL(Pc)LG21.1	AVESA.00001b.r3.4Dg0001095	249318648	249324728	40.73	protein_coding	4D
MQTL(Pc)LG21.1	AVESA.00001b.r3.4Dg0001096	249326136	249327973	59.58	protein_coding	4D
MQTL(Pc)LG21.1	AVESA.00001b.r3.4Dg0001097	249348342	249350902	60.76	protein_coding	4D
MQTL(Pc)LG21.1	AVESA.00001b.r3.4Dg0001098	249385248	249386157	57.8	protein_coding	4D
MQTL(Pc)LG21.1	AVESA.00001b.r3.4Dg0001099	249630488	249642898	40.14	protein_coding	4D
MQTL(Pc)LG21.1	AVESA.00001b.r3.4Dg0001100	249654062	249658137	50.76	protein_coding	4D
MQTL(Pc)LG21.1	AVESA.00001b.r3.4Dg0001101	249807532	249809888	58.76	protein_coding	4D
MQTL(Pc)LG21.1	AVESA.00001b.r3.4Dg0001102	249981004	249987558	44.74	protein_coding	4D
MQTL(Pc)LG21.1	AVESA.00001b.r3.4Dg0001103	250091177	250096744	40.14	protein_coding	4D
MQTL(Pc)LG21.1	AVESA.00001b.r3.4Dg0001104	251074713	251080311	36.97	protein_coding	4D
MQTL(Pc)LG21.1	AVESA.00001b.r3.4Dg0001105	251087900	251090143	43.89	protein_coding	4D
MQTL(Pc)LG21.1	AVESA.00001b.r3.4Dg0001106	251242897	251249029	42.82	protein_coding	4D
MQTL(Pc)LG21.1	AVESA.00001b.r3.4Dg0001107	251333252	251336891	45.08	protein_coding	4D
MQTL(Pc)LG21.1	AVESA.00001b.r3.4Dg0001108	251342147	251352133	44.25	protein_coding	4D
MQTL(Pc)LG21.1	AVESA.00001b.r3.4Dg0001109	251352552	251356214	41.44	ncRNA	4D
MQTL(Pc)LG21.1	AVESA.00001b.r3.4Dg0001110	251437291	251441156	44.62	protein_coding	4D
MQTL(Pc)LG21.1	AVESA.00001b.r3.4Dg0001111	251463486	251467952	44.03	protein_coding	4D
MQTL(Pc)LG21.1	AVESA.00001b.r3.4Dg0001112	251603369	251613063	39.12	protein_coding	4D
MQTL(Pc)LG21.1	AVESA.00001b.r3.4Dg0001113	251701017	251703954	42.68	protein_coding	4D
MQTL(Pc)LG21.1	AVESA.00001b.r3.4Dg0001114	251808811	251811676	47.42	protein_coding	4D
MQTL(Pc)LG21.1	AVESA.00001b.r3.4Dg0001115	251812558	251815246	49.13	protein_coding	4D
MQTL(Pc)LG21.1	AVESA.00001b.r3.4Dg0001116	251828714	251830316	55.96	protein_coding	4D
MQTL(Pc)LG21.1	AVESA.00001b.r3.4Dg0001117	251845701	251852160	44.2	protein_coding	4D
MQTL(Pc)LG21.1	AVESA.00001b.r3.4Dg0001118	252836283	252840136	44.11	protein_coding	4D
MQTL(Pc)LG21.1	AVESA.00001b.r3.4Dg0001119	253904174	253910161	42.82	protein_coding	4D
MQTL(Pc)LG21.1	AVESA.00001b.r3.4Dg0001120	254207391	254212643	49.88	protein_coding	4D
MQTL(Pc)LG21.1	AVESA.00001b.r3.4Dg0001121	254327795	254333454	41.27	protein_coding	4D
MQTL(Pc)LG21.1	AVESA.00001b.r3.4Dg0001122	254348155	254350710	44.21	protein_coding	4D
MQTL(Pc)LG21.1	AVESA.00001b.r3.4Dg0001123	254394041	254397573	50.75	protein_coding	4D
MQTL(Pc)LG21.1	AVESA.00001b.r3.4Dg0001124	254444522	254448345	42.91	protein_coding	4D
MQTL(Pc)LG21.1	AVESA.00001b.r3.4Dg0001125	254450176	254456403	43.5	protein_coding	4D
MQTL(Pc)LG21.1	AVESA.00001b.r3.4Dg0001126	254472657	254477057	44.08	protein_coding	4D
MQTL(Pc)LG21.1	AVESA.00001b.r3.4Dg0001127	254547565	254550670	44.43	protein_coding	4D
MQTL(Pc)LG21.1	AVESA.00001b.r3.4Dg0001128	254607443	254608697	57.29	protein_coding	4D
MQTL(Pc)LG21.1	AVESA.00001b.r3.4Dg0001129	254667586	254674302	42.65	protein_coding	4D
MQTL(Pc)LG21.1	AVESA.00001b.r3.4Dg0001130	254713947	254715933	41.52	protein_coding	4D
MQTL(Pc)LG21.1	AVESA.00001b.r3.4Dg0001131	254873740	254883348	45.06	protein_coding	4D
MQTL(Pc)LG21.1	AVESA.00001b.r3.4Dg0001132	254892707	254901552	40.31	protein_coding	4D
MQTL(Pc)LG21.1	AVESA.00001b.r3.4Dg0001133	255058330	255068093	44.61	protein_coding	4D
MQTL(Pc)LG21.1	AVESA.00001b.r3.4Dg0001134	255108602	255113039	44.68	protein_coding	4D
MQTL(Pc)LG21.1	AVESA.00001b.r3.4Dg0001135	255208916	255219219	44.75	protein_coding	4D
MQTL(Pc)LG21.1	AVESA.00001b.r3.4Dg0001136	255304176	255306896	46.09	protein_coding	4D
MQTL(Pc)LG21.1	AVESA.00001b.r3.4Dg0001137	255425387	255429550	46.81	protein_coding	4D
MQTL(Pc)LG21.1	AVESA.00001b.r3.4Dg0001138	255451901	255462050	41.42	protein_coding	4D
MQTL(Pc)LG21.1	AVESA.00001b.r3.4Dg0001139	255585654	255587356	59.84	protein_coding	4D
MQTL(Pc)LG21.1	AVESA.00001b.r3.4Dg0001140	255710604	255713389	44.87	protein_coding	4D
MQTL(Pc)LG21.1	AVESA.00001b.r3.4Dg0001141	255727141	255730564	41.73	ncRNA	4D
MQTL(Pc)LG21.1	AVESA.00001b.r3.4Dg0001142	255728663	255735972	43.37	protein_coding	4D
MQTL(Pc)LG21.1	AVESA.00001b.r3.4Dg0001143	255754136	255757127	46.82	protein_coding	4D
MQTL(Pc)LG21.1	AVESA.00001b.r3.4Dg0001144	255942299	255944977	45.43	protein_coding	4D
MQTL(Pc)LG21.1	AVESA.00001b.r3.4Dg0001145	255961127	255963799	47.33	protein_coding	4D
MQTL(Pc)LG21.1	AVESA.00001b.r3.4Dg0001146	255969885	255977747	39.97	protein_coding	4D
MQTL(Pc)LG21.1	AVESA.00001b.r3.4Dg0001147	256019390	256026964	44.03	protein_coding	4D
MQTL(Pc)LG21.1	AVESA.00001b.r3.4Dg0001148	256125807	256128263	48.51	protein_coding	4D
MQTL(Pc)LG21.1	AVESA.00001b.r3.4Dg0001149	256129375	256133256	43.53	protein_coding	4D
MQTL(Pc)LG21.1	AVESA.00001b.r3.4Dg0001150	256320977	256326375	41.62	protein_coding	4D
MQTL(Pc)LG21.1	AVESA.00001b.r3.4Dg0001151	256328299	256333430	40.2	protein_coding	4D
MQTL(Pc)LG21.1	AVESA.00001b.r3.4Dg0001152	256362862	256364871	54.98	protein_coding	4D
MQTL(Pc)LG21.1	AVESA.00001b.r3.4Dg0001153	256519134	256526060	38.86	protein_coding	4D
MQTL(Pc)LG21.1	AVESA.00001b.r3.4Dg0001154	256525652	256527059	52.63	protein_coding	4D
MQTL(Pc)LG21.1	AVESA.00001b.r3.4Dg0001155	256609649	256613730	47.06	protein_coding	4D
MQTL(Pc)LG21.1	AVESA.00001b.r3.4Dg0001156	256617226	256622978	41.54	protein_coding	4D
MQTL(Pc)LG21.1	AVESA.00001b.r3.4Dg0001157	256879129	256882956	43.78	protein_coding	4D
MQTL(Pc)LG21.1	AVESA.00001b.r3.4Dg0001158	256917954	256922155	40.36	protein_coding	4D
MQTL(Pc)LG21.1	AVESA.00001b.r3.4Dg0001159	256931062	256949965	41.54	protein_coding	4D
MQTL(Pc)LG21.1	AVESA.00001b.r3.4Dg0001160	256996838	257001074	42.98	protein_coding	4D
MQTL(Pc)LG21.1	AVESA.00001b.r3.4Dg0001161	257002052	257004952	41.19	protein_coding	4D
MQTL(Pc)LG21.1	AVESA.00001b.r3.4Dg0001162	257127984	257139381	40.26	protein_coding	4D
MQTL(Pc)LG21.1	AVESA.00001b.r3.4Dg0001163	257206599	257207565	62.05	protein_coding	4D
MQTL(Pc)LG21.1	AVESA.00001b.r3.4Dg0001164	257207795	257215202	42.95	protein_coding	4D
MQTL(Pc)LG21.1	AVESA.00001b.r3.4Dg0001165	257406896	257410113	66.35	protein_coding	4D
MQTL(Pc)LG21.1	AVESA.00001b.r3.4Dg0001166	257407475	257410357	68.57	protein_coding	4D
MQTL(Pc)LG21.1	AVESA.00001b.r3.4Dg0001167	257481188	257486059	44.01	protein_coding	4D
MQTL(Pc)LG21.1	AVESA.00001b.r3.4Dg0001168	257608283	257610476	52.14	protein_coding	4D
MQTL(Pc)LG21.1	AVESA.00001b.r3.4Dg0001169	257686214	257691142	47.88	protein_coding	4D
MQTL(Pc)LG21.1	AVESA.00001b.r3.4Dg0001170	257703156	257706168	41.52	protein_coding	4D
MQTL(Pc)LG21.1	AVESA.00001b.r3.4Dg0001171	257866365	257869340	39.28	protein_coding	4D
MQTL(Pc)LG21.1	AVESA.00001b.r3.4Dg0001172	257869874	257874800	43.96	protein_coding	4D
MQTL(Pc)LG21.1	AVESA.00001b.r3.4Dg0001173	257984992	257989933	44.11	protein_coding	4D
MQTL(Pc)LG21.1	AVESA.00001b.r3.4Dg0001174	257999884	258001067	50.59	protein_coding	4D
MQTL(Pc)LG21.1	AVESA.00001b.r3.4Dg0001175	258191631	258200773	42.08	protein_coding	4D
MQTL(Pc)LG21.1	AVESA.00001b.r3.4Dg0001176	258289329	258294791	51.75	protein_coding	4D
MQTL(Pc)LG21.1	AVESA.00001b.r3.4Dg0001177	258543564	258547268	41.65	protein_coding	4D
MQTL(Pc)LG21.1	AVESA.00001b.r3.4Dg0001178	258547499	258552964	52.89	protein_coding	4D
MQTL(Pc)LG21.1	AVESA.00001b.r3.4Dg0001179	258571434	258579344	40.46	protein_coding	4D
MQTL(Pc)LG21.1	AVESA.00001b.r3.4Dg0001180	258676474	258681477	42.43	protein_coding	4D
MQTL(Pc)LG21.1	AVESA.00001b.r3.4Dg0001181	258863377	258868398	45.94	protein_coding	4D
MQTL(Pc)LG21.1	AVESA.00001b.r3.4Dg0001182	259164713	259170879	60.06	protein_coding	4D
MQTL(Pc)LG21.1	AVESA.00001b.r3.4Dg0001183	259171456	259178324	44.3	protein_coding	4D
MQTL(Pc)LG21.1	AVESA.00001b.r3.4Dg0001184	259194237	259200724	39.2	protein_coding	4D
MQTL(Pc)LG21.1	AVESA.00001b.r3.4Dg0001185	259199036	259202534	46.16	protein_coding	4D
MQTL(Pc)LG21.1	AVESA.00001b.r3.4Dg0001186	259314766	259319606	46.91	protein_coding	4D
MQTL(Pc)LG21.1	AVESA.00001b.r3.4Dg0001187	259679148	259685884	43.27	protein_coding	4D
MQTL(Pc)LG21.1	AVESA.00001b.r3.4Dg0001188	259748409	259754367	57.27	protein_coding	4D
MQTL(Pc)LG21.1	AVESA.00001b.r3.4Dg0001189	259974705	259980838	42.61	protein_coding	4D
MQTL(Pc)LG21.1	AVESA.00001b.r3.4Dg0001190	260012827	260016367	54.25	protein_coding	4D
MQTL(Pc)LG21.1	AVESA.00001b.r3.4Dg0001191	260024636	260026523	52.97	protein_coding	4D
MQTL(Pc)LG21.1	AVESA.00001b.r3.4Dg0001192	260112511	260113729	64.64	protein_coding	4D
MQTL(Pc)LG21.1	AVESA.00001b.r3.4Dg0001193	260114995	260121016	41.22	protein_coding	4D
MQTL(Pc)LG21.1	AVESA.00001b.r3.4Dg0001194	260187066	260189273	43.61	protein_coding	4D
MQTL(Pc)LG21.1	AVESA.00001b.r3.4Dg0001195	260309494	260319436	39.27	protein_coding	4D
MQTL(Pc)LG21.1	AVESA.00001b.r3.4Dg0001196	260597324	260599058	51.3	protein_coding	4D
MQTL(Pc)LG21.1	AVESA.00001b.r3.4Dg0001197	260659422	260688457	44.8	protein_coding	4D
MQTL(Pc)LG21.1	AVESA.00001b.r3.4Dg0001198	260711913	260716433	40.39	protein_coding	4D
MQTL(Pc)LG21.1	AVESA.00001b.r3.4Dg0001199	260771328	260778090	42.73	protein_coding	4D
MQTL(Pc)LG21.1	AVESA.00001b.r3.4Dg0001200	260780576	260791289	44.13	protein_coding	4D
MQTL(Pc)LG21.1	AVESA.00001b.r3.4Dg0001201	260931251	260935884	42.45	protein_coding	4D
MQTL(Pc)LG21.1	AVESA.00001b.r3.4Dg0001202	260938225	260941427	42.71	protein_coding	4D
MQTL(Pc)LG21.1	AVESA.00001b.r3.4Dg0001203	261114189	261138420	40.52	protein_coding	4D
MQTL(Pc)LG21.1	AVESA.00001b.r3.4Dg0001204	261131257	261134720	40.53	protein_coding	4D
MQTL(Pc)LG21.1	AVESA.00001b.r3.4Dg0001205	261218737	261219978	68.76	protein_coding	4D
MQTL(Pc)LG21.1	AVESA.00001b.r3.4Dg0001206	261452846	261462853	39.99	protein_coding	4D
MQTL(Pc)LG21.1	AVESA.00001b.r3.4Dg0001207	261542762	261548067	41.33	protein_coding	4D
MQTL(Pc)LG21.1	AVESA.00001b.r3.4Dg0001208	261721600	261723728	56.98	protein_coding	4D
MQTL(Pc)LG21.1	AVESA.00001b.r3.4Dg0001209	261845422	261846999	63.18	protein_coding	4D
MQTL(Pc)LG21.1	AVESA.00001b.r3.4Dg0001210	261869643	261872670	47.09	protein_coding	4D
